# Supplementary material for: A method for tracking blue whales (Balaenoptera musculus) with a widely spaced network of ocean bottom seismometers
Source: PLoS One. 2021 Dec 15;16(12):e0260273. doi: 10.1371/journal.pone.0260273 (PMC8673649; doi:10.1371/journal.pone.0260273)
Supplement: S1 Dataset — The call detection data is in a ZIP file that includes a single comma separated variable file in which each row after the header row contains a call detection with the station name, station longitude in decimal degrees, station latitude in decimal degrees, numerical date in “mm/dd/yy” format, UTC time in “HH:MM:SS.SSS” format, the peak recognition score, the duration, and the estimated probability that the detection is a true positive. (CSV) [file pone.0260273.s001.csv]

Station	Longitude	Latitude	Date	Time	Peak Recognition Score	Duration (s)	Probability
J41A	-124.5372	45.8119	2011-12-13	00:00:04.335	3.48	3.38	0.788
J30A	-128.9069	45.4242	2011-12-13	00:00:05.942	4.39	6.76	0.813
J42A	-125.2997	45.9331	2011-12-13	00:00:07.037	4.09	5.88	0.849
J35A	-126.2668	45.4989	2011-12-13	00:00:07.762	3.55	3.64	0.472
J23A	-129.6825	44.8440	2011-12-13	00:00:08.552	2.51	1.30	0.094
J44A	-127.0390	46.3230	2011-12-13	00:00:11.670	2.59	2.34	0.103
J34A	-125.4145	45.3057	2011-12-13	00:00:12.649	3.37	7.12	0.486
J67A	-127.0842	48.1500	2011-12-13	00:00:12.960	2.70	1.56	0.158
FN18A	-124.7248	46.6998	2011-12-13	00:00:13.690	4.14	4.42	0.848
J44A	-127.0390	46.3230	2011-12-13	00:00:16.610	2.24	0.52	0.053
J37A	-127.9853	45.8642	2011-12-13	00:00:17.640	3.19	6.24	0.344
J37A	-127.9853	45.8642	2011-12-13	00:00:25.180	2.74	3.38	0.197
J57A	-124.4505	47.0801	2011-12-13	00:00:27.009	3.42	4.42	0.307
J36A	-127.1225	45.6855	2011-12-13	00:00:27.537	3.51	6.76	0.427
NC27	-127.7579	47.7623	2011-12-13	00:00:31.680	2.68	1.04	0.097
M07A	-125.1168	44.8987	2011-12-13	00:00:32.473	2.80	1.56	0.143
NC89	-126.8488	48.6705	2011-12-13	00:00:32.989	2.61	1.04	0.101
NC27	-127.7579	47.7623	2011-12-13	00:00:37.400	2.54	1.56	0.067
J54A	-128.8116	47.3358	2011-12-13	00:00:38.441	6.48	8.32	0.994
J52A	-127.0159	46.9920	2011-12-13	00:00:39.480	6.69	10.92	0.993
J36A	-127.1225	45.6855	2011-12-13	00:00:40.797	3.16	2.86	0.270
J61A	-128.1972	47.8725	2011-12-13	00:00:44.163	2.64	2.60	0.119
J50A	-125.2991	46.6402	2011-12-13	00:00:45.099	4.32	7.75	0.906
J51A	-126.1641	46.7970	2011-12-13	00:00:45.305	2.54	2.34	0.191
J38A	-128.8531	46.0395	2011-12-13	00:00:45.720	2.23	0.26	0.119
J33A	-124.5708	45.1066	2011-12-13	00:00:47.029	6.16	9.36	0.992
FN18A	-124.7248	46.6998	2011-12-13	00:00:47.178	2.28	0.47	0.074
J29A	-128.0084	45.1757	2011-12-13	00:00:49.360	5.57	11.44	0.960
J67A	-127.0842	48.1500	2011-12-13	00:00:50.660	2.45	1.82	0.119
M07A	-125.1168	44.8987	2011-12-13	00:00:50.673	2.46	1.04	0.113
J45A	-127.9049	46.5209	2011-12-13	00:00:51.199	3.90	2.86	0.720
NC89	-126.8488	48.6705	2011-12-13	00:00:51.449	2.31	0.52	0.077
J53A	-127.9221	47.1642	2011-12-13	00:00:51.715	4.11	8.32	0.861
J42A	-125.2997	45.9331	2011-12-13	00:00:53.629	5.51	7.54	0.970
J43A	-126.1721	46.1378	2011-12-13	00:00:53.799	3.14	2.60	0.346
J30A	-128.9069	45.4242	2011-12-13	00:00:55.082	3.06	6.76	0.302
J46A	-128.7883	46.6639	2011-12-13	00:00:56.127	2.66	3.38	0.094
J41A	-124.5372	45.8119	2011-12-13	00:00:58.207	2.72	2.34	0.358
J23A	-129.6825	44.8440	2011-12-13	00:00:59.252	2.38	0.78	0.074
J55A	-129.7076	47.5305	2011-12-13	00:01:02.620	7.52	13.00	0.998
J38A	-128.8531	46.0395	2011-12-13	00:01:08.080	2.33	1.04	0.119
J44A	-127.0390	46.3230	2011-12-13	00:01:08.090	2.57	3.38	0.099
FN18A	-124.7248	46.6998	2011-12-13	00:01:09.642	4.90	8.37	0.931
J38A	-128.8531	46.0395	2011-12-13	00:01:09.900	2.42	1.56	0.139
J51A	-126.1641	46.7970	2011-12-13	00:01:10.057	3.70	3.59	0.792
J44A	-127.0390	46.3230	2011-12-13	00:01:11.990	2.62	1.56	0.109
J37A	-127.9853	45.8642	2011-12-13	00:01:12.240	2.85	4.68	0.231
J55A	-129.7076	47.5305	2011-12-13	00:01:15.100	2.59	1.82	0.113
J41A	-124.5372	45.8119	2011-12-13	00:01:15.471	2.33	0.68	0.188
J68A	-127.8292	48.4810	2011-12-13	00:01:16.143	3.01	1.82	0.357
J43A	-126.1721	46.1378	2011-12-13	00:01:16.159	3.27	2.86	0.411
J25A	-124.6216	44.4729	2011-12-13	00:01:16.933	2.39	1.82	0.079
J36A	-127.1225	45.6855	2011-12-13	00:01:17.197	2.49	1.04	0.045
J41A	-124.5372	45.8119	2011-12-13	00:01:17.343	2.35	1.51	0.190
J36A	-127.1225	45.6855	2011-12-13	00:01:19.537	2.50	1.82	0.047
J57A	-124.4505	47.0801	2011-12-13	00:01:20.829	2.93	2.60	0.064
J53A	-127.9221	47.1642	2011-12-13	00:01:23.175	2.28	0.78	0.082
J55A	-129.7076	47.5305	2011-12-13	00:01:24.460	2.67	2.08	0.142
J53A	-127.9221	47.1642	2011-12-13	00:01:24.475	2.41	1.30	0.101
FN14A	-124.9647	47.0248	2011-12-13	00:01:28.986	3.10	3.80	0.301
J28A	-127.1564	45.0636	2011-12-13	00:01:29.158	4.39	5.98	0.726
J52A	-127.0159	46.9920	2011-12-13	00:01:29.400	6.01	12.48	0.993
J54A	-128.8116	47.3358	2011-12-13	00:01:29.401	2.67	3.90	0.100
J25A	-124.6216	44.4729	2011-12-13	00:01:29.933	2.84	2.60	0.237
J31A	-129.6727	45.5531	2011-12-13	00:01:31.740	3.25	2.08	0.332
J50A	-125.2991	46.6402	2011-12-13	00:01:32.939	2.33	0.68	0.067
J30A	-128.9069	45.4242	2011-12-13	00:01:33.042	5.70	7.54	0.974
J33A	-124.5708	45.1066	2011-12-13	00:01:36.429	7.46	8.06	0.992
J61A	-128.1972	47.8725	2011-12-13	00:01:37.203	3.21	3.90	0.372
J63A	-130.0033	48.2065	2011-12-13	00:01:39.810	3.00	2.86	0.289
J53A	-127.9221	47.1642	2011-12-13	00:01:39.815	4.30	6.24	0.907
J29A	-128.0084	45.1757	2011-12-13	00:01:41.100	4.85	8.32	0.887
J45A	-127.9049	46.5209	2011-12-13	00:01:44.759	2.70	2.86	0.209
J39A	-129.6441	46.1760	2011-12-13	00:01:47.082	2.67	1.04	0.179
J46A	-128.7883	46.6639	2011-12-13	00:01:47.087	3.05	3.64	0.212
M07A	-125.1168	44.8987	2011-12-13	00:01:48.653	2.71	2.08	0.131
J35A	-126.2668	45.4989	2011-12-13	00:01:49.162	2.29	0.78	0.000
J35A	-126.2668	45.4989	2011-12-13	00:01:51.242	2.46	0.78	0.024
J73A	-126.1925	48.7677	2011-12-13	00:01:52.557	3.43	5.20	0.193
J28A	-127.1564	45.0636	2011-12-13	00:01:54.378	3.81	3.38	0.520
J39A	-129.6441	46.1760	2011-12-13	00:01:56.702	2.45	1.82	0.137
J37A	-127.9853	45.8642	2011-12-13	00:01:57.220	3.97	4.42	0.624
J36A	-127.1225	45.6855	2011-12-13	00:01:57.497	2.64	1.30	0.075
J61A	-128.1972	47.8725	2011-12-13	00:01:59.043	2.40	1.04	0.050
J43A	-126.1721	46.1378	2011-12-13	00:02:03.479	2.81	3.12	0.186
NC89	-126.8488	48.6705	2011-12-13	00:02:03.989	2.67	2.86	0.107
J38A	-128.8531	46.0395	2011-12-13	00:02:06.060	3.40	3.64	0.515
J29A	-128.0084	45.1757	2011-12-13	00:02:11.520	2.95	4.16	0.217
J46A	-128.7883	46.6639	2011-12-13	00:02:12.827	2.77	2.86	0.114
J65A	-125.1396	47.8913	2011-12-13	00:02:14.650	2.44	0.52	0.133
FN14A	-124.9647	47.0248	2011-12-13	00:02:17.034	3.06	4.00	0.280
J45A	-127.9049	46.5209	2011-12-13	00:02:19.079	2.47	1.30	0.155
M07A	-125.1168	44.8987	2011-12-13	00:02:20.113	2.51	2.60	0.116
J54A	-128.8116	47.3358	2011-12-13	00:02:21.401	5.01	4.94	0.941
J52A	-127.0159	46.9920	2011-12-13	00:02:22.180	3.13	4.16	0.362
J30A	-128.9069	45.4242	2011-12-13	00:02:22.702	2.65	3.38	0.174
J35A	-126.2668	45.4989	2011-12-13	00:02:22.702	3.21	2.86	0.297
J63A	-130.0033	48.2065	2011-12-13	00:02:23.750	3.04	2.60	0.317
J53A	-127.9221	47.1642	2011-12-13	00:02:25.835	2.74	1.82	0.202
J51A	-126.1641	46.7970	2011-12-13	00:02:26.393	2.92	2.55	0.381
J33A	-124.5708	45.1066	2011-12-13	00:02:28.169	9.56	11.44	0.992
J29A	-128.0084	45.1757	2011-12-13	00:02:29.720	2.25	0.52	0.059
J49A	-124.4275	46.4378	2011-12-13	00:02:29.930	2.39	1.09	0.135
J67A	-127.0842	48.1500	2011-12-13	00:02:29.980	3.44	3.12	0.386
J53A	-127.9221	47.1642	2011-12-13	00:02:30.515	4.47	5.98	0.924
J52A	-127.0159	46.9920	2011-12-13	00:02:31.540	3.47	3.90	0.551
J23A	-129.6825	44.8440	2011-12-13	00:02:33.892	3.11	4.42	0.282
J41A	-124.5372	45.8119	2011-12-13	00:02:35.967	3.01	2.13	0.546
J65A	-125.1396	47.8913	2011-12-13	00:02:37.010	2.28	0.78	0.118
J39A	-129.6441	46.1760	2011-12-13	00:02:37.522	3.02	5.20	0.285
J65A	-125.1396	47.8913	2011-12-13	00:02:38.310	2.20	0.26	0.118
J54A	-128.8116	47.3358	2011-12-13	00:02:40.381	6.75	6.50	0.994
J46A	-128.7883	46.6639	2011-12-13	00:02:40.387	2.27	0.52	0.045
NC89	-126.8488	48.6705	2011-12-13	00:02:41.949	2.70	1.82	0.110
J36A	-127.1225	45.6855	2011-12-13	00:02:42.217	2.37	0.78	0.021
J28A	-127.1564	45.0636	2011-12-13	00:02:42.218	3.73	3.12	0.490
J63A	-130.0033	48.2065	2011-12-13	00:02:43.770	3.55	3.38	0.648
J37A	-127.9853	45.8642	2011-12-13	00:02:45.840	3.97	5.72	0.624
FN18A	-124.7248	46.6998	2011-12-13	00:02:46.778	2.87	3.59	0.262
M08A	-124.8953	44.1187	2011-12-13	00:02:48.451	2.72	3.64	0.000
J41A	-124.5372	45.8119	2011-12-13	00:02:49.071	2.33	0.88	0.188
J41A	-124.5372	45.8119	2011-12-13	00:02:50.319	2.22	0.47	0.188
M01A	-126.7221	49.1504	2011-12-13	00:02:54.942	3.21	3.38	0.032
FN18A	-124.7248	46.6998	2011-12-13	00:02:55.514	3.32	4.00	0.510
NC89	-126.8488	48.6705	2011-12-13	00:02:55.729	3.05	3.38	0.184
J29A	-128.0084	45.1757	2011-12-13	00:02:55.980	6.26	4.68	0.995
J30A	-128.9069	45.4242	2011-12-13	00:02:57.022	3.55	4.16	0.483
J23A	-129.6825	44.8440	2011-12-13	00:03:01.712	2.52	2.60	0.095
J42A	-125.2997	45.9331	2011-12-13	00:03:03.421	2.85	1.92	0.300
J53A	-127.9221	47.1642	2011-12-13	00:03:03.535	3.98	5.72	0.822
NC27	-127.7579	47.7623	2011-12-13	00:03:04.040	2.23	0.52	0.030
J29A	-128.0084	45.1757	2011-12-13	00:03:06.120	3.15	3.12	0.304
J54A	-128.8116	47.3358	2011-12-13	00:03:10.541	4.07	8.84	0.777
J34A	-125.4145	45.3057	2011-12-13	00:03:10.697	2.79	1.92	0.217
J52A	-127.0159	46.9920	2011-12-13	00:03:12.880	2.26	0.78	0.000
J57A	-124.4505	47.0801	2011-12-13	00:03:13.409	2.64	2.08	0.000
J52A	-127.0159	46.9920	2011-12-13	00:03:14.440	2.74	1.30	0.114
J57A	-124.4505	47.0801	2011-12-13	00:03:14.969	2.43	0.78	0.000
J35A	-126.2668	45.4989	2011-12-13	00:03:17.302	2.49	1.04	0.030
J45A	-127.9049	46.5209	2011-12-13	00:03:20.959	3.97	7.80	0.743
J50A	-125.2991	46.6402	2011-12-13	00:03:21.723	2.31	0.68	0.067
J28A	-127.1564	45.0636	2011-12-13	00:03:21.738	2.70	2.86	0.147
J52A	-127.0159	46.9920	2011-12-13	00:03:22.500	2.80	6.24	0.146
J61A	-128.1972	47.8725	2011-12-13	00:03:22.503	3.47	3.64	0.497
J29A	-128.0084	45.1757	2011-12-13	00:03:23.800	5.96	8.58	0.991
J61A	-128.1972	47.8725	2011-12-13	00:03:26.143	2.35	1.30	0.034
J39A	-129.6441	46.1760	2011-12-13	00:03:27.442	2.49	1.82	0.145
J38A	-128.8531	46.0395	2011-12-13	00:03:28.220	2.54	1.30	0.174
J46A	-128.7883	46.6639	2011-12-13	00:03:28.747	3.66	6.50	0.451
J29A	-128.0084	45.1757	2011-12-13	00:03:29.260	2.91	2.60	0.199
J57A	-124.4505	47.0801	2011-12-13	00:03:30.569	2.28	0.52	0.000
J49A	-124.4275	46.4378	2011-12-13	00:03:32.746	2.36	0.88	0.128
J31A	-129.6727	45.5531	2011-12-13	00:03:36.020	4.50	6.50	0.782
J35A	-126.2668	45.4989	2011-12-13	00:03:36.542	2.47	0.78	0.025
J30A	-128.9069	45.4242	2011-12-13	00:03:42.522	3.89	4.68	0.623
J36A	-127.1225	45.6855	2011-12-13	00:03:43.317	2.42	1.82	0.032
J49A	-124.4275	46.4378	2011-12-13	00:03:43.354	3.01	2.96	0.370
J73A	-126.1925	48.7677	2011-12-13	00:03:44.097	2.96	3.12	0.124
FN18A	-124.7248	46.6998	2011-12-13	00:03:47.514	4.75	10.66	0.926
FN14A	-124.9647	47.0248	2011-12-13	00:03:48.970	3.93	5.46	0.760
NC89	-126.8488	48.6705	2011-12-13	00:03:49.809	2.54	1.56	0.095
J67A	-127.0842	48.1500	2011-12-13	00:03:51.360	2.59	1.30	0.142
J29A	-128.0084	45.1757	2011-12-13	00:03:51.620	3.71	8.32	0.553
J55A	-129.7076	47.5305	2011-12-13	00:03:51.620	6.14	14.30	0.998
J45A	-127.9049	46.5209	2011-12-13	00:03:52.419	3.37	3.12	0.499
J37A	-127.9853	45.8642	2011-12-13	00:03:54.740	2.48	1.04	0.134
J44A	-127.0390	46.3230	2011-12-13	00:03:56.570	2.36	0.78	0.056
NC27	-127.7579	47.7623	2011-12-13	00:03:57.860	2.58	2.34	0.076
J57A	-124.4505	47.0801	2011-12-13	00:04:01.769	2.78	3.90	0.012
J41A	-124.5372	45.8119	2011-12-13	00:04:02.079	2.70	1.72	0.347
J23A	-129.6825	44.8440	2011-12-13	00:04:03.072	2.31	1.04	0.070
M08A	-124.8953	44.1187	2011-12-13	00:04:04.111	2.80	1.82	0.036
J43A	-126.1721	46.1378	2011-12-13	00:04:05.419	3.04	4.16	0.297
J35A	-126.2668	45.4989	2011-12-13	00:04:05.662	2.78	3.38	0.100
NC89	-126.8488	48.6705	2011-12-13	00:04:05.669	2.75	3.12	0.115
J28A	-127.1564	45.0636	2011-12-13	00:04:05.678	5.30	11.18	0.901
J30A	-128.9069	45.4242	2011-12-13	00:04:09.822	3.96	7.54	0.654
J53A	-127.9221	47.1642	2011-12-13	00:04:10.875	2.67	1.56	0.181
J50A	-125.2991	46.6402	2011-12-13	00:04:11.227	3.56	11.49	0.669
J53A	-127.9221	47.1642	2011-12-13	00:04:13.475	2.31	1.04	0.082
J53A	-127.9221	47.1642	2011-12-13	00:04:14.255	2.29	0.52	0.082
J73A	-126.1925	48.7677	2011-12-13	00:04:14.517	2.23	0.52	0.069
J49A	-124.4275	46.4378	2011-12-13	00:04:16.426	2.31	1.51	0.125
J41A	-124.5372	45.8119	2011-12-13	00:04:16.431	2.90	2.34	0.476
J44A	-127.0390	46.3230	2011-12-13	00:04:19.450	2.80	2.34	0.157
J31A	-129.6727	45.5531	2011-12-13	00:04:19.700	2.26	0.52	0.099
J37A	-127.9853	45.8642	2011-12-13	00:04:19.700	3.25	3.90	0.364
J38A	-128.8531	46.0395	2011-12-13	00:04:19.960	2.65	3.90	0.207
J37A	-127.9853	45.8642	2011-12-13	00:04:24.120	2.71	2.34	0.189
J42A	-125.2997	45.9331	2011-12-13	00:04:25.581	5.16	10.24	0.958
J35A	-126.2668	45.4989	2011-12-13	00:04:26.462	2.94	4.68	0.171
J33A	-124.5708	45.1066	2011-12-13	00:04:26.469	4.91	7.02	0.970
J23A	-129.6825	44.8440	2011-12-13	00:04:28.812	2.83	2.60	0.165
J44A	-127.0390	46.3230	2011-12-13	00:04:29.070	2.83	2.34	0.175
J53A	-127.9221	47.1642	2011-12-13	00:04:29.335	4.01	7.54	0.831
J28A	-127.1564	45.0636	2011-12-13	00:04:29.338	2.22	0.26	0.083
M07A	-125.1168	44.8987	2011-12-13	00:04:31.933	6.20	7.54	0.933
J36A	-127.1225	45.6855	2011-12-13	00:04:34.537	3.69	4.42	0.511
J30A	-128.9069	45.4242	2011-12-13	00:04:36.862	6.52	8.84	0.995
J51A	-126.1641	46.7970	2011-12-13	00:04:37.017	2.45	0.88	0.155
J49A	-124.4275	46.4378	2011-12-13	00:04:37.850	3.47	3.80	0.613
J53A	-127.9221	47.1642	2011-12-13	00:04:38.695	2.36	0.78	0.086
J53A	-127.9221	47.1642	2011-12-13	00:04:40.775	2.32	1.04	0.082
J53A	-127.9221	47.1642	2011-12-13	00:04:42.075	2.20	0.26	0.082
J43A	-126.1721	46.1378	2011-12-13	00:04:42.339	3.69	5.72	0.620
J45A	-127.9049	46.5209	2011-12-13	00:04:42.339	2.62	2.34	0.191
J38A	-128.8531	46.0395	2011-12-13	00:04:42.580	2.35	1.56	0.119
FN18A	-124.7248	46.6998	2011-12-13	00:04:43.882	3.03	5.88	0.348
FN14A	-124.9647	47.0248	2011-12-13	00:04:44.090	2.97	3.59	0.235
J51A	-126.1641	46.7970	2011-12-13	00:04:44.297	2.53	1.09	0.187
J53A	-127.9221	47.1642	2011-12-13	00:04:45.975	2.34	1.04	0.082
J29A	-128.0084	45.1757	2011-12-13	00:04:46.480	4.64	7.54	0.849
M08A	-124.8953	44.1187	2011-12-13	00:04:46.491	2.54	1.04	0.000
J46A	-128.7883	46.6639	2011-12-13	00:04:46.747	3.98	6.24	0.583
J37A	-127.9853	45.8642	2011-12-13	00:04:47.000	2.33	0.52	0.102
J25A	-124.6216	44.4729	2011-12-13	00:04:48.053	2.29	0.52	0.067
M08A	-124.8953	44.1187	2011-12-13	00:04:48.831	3.12	3.38	0.252
FN14A	-124.9647	47.0248	2011-12-13	00:04:48.874	2.98	3.80	0.241
J37A	-127.9853	45.8642	2011-12-13	00:04:49.080	2.48	1.56	0.134
M07A	-125.1168	44.8987	2011-12-13	00:04:50.653	2.49	2.34	0.115
J31A	-129.6727	45.5531	2011-12-13	00:04:54.280	2.92	4.16	0.229
M01A	-126.7221	49.1504	2011-12-13	00:04:54.282	2.73	1.56	0.032
J57A	-124.4505	47.0801	2011-12-13	00:05:00.269	2.66	2.08	0.000
J50A	-125.2991	46.6402	2011-12-13	00:05:00.315	3.58	7.12	0.680
M08A	-124.8953	44.1187	2011-12-13	00:05:01.051	2.74	1.56	0.000
J45A	-127.9049	46.5209	2011-12-13	00:05:01.839	2.37	2.60	0.130
J55A	-129.7076	47.5305	2011-12-13	00:05:02.340	8.93	17.94	0.998
J45A	-127.9049	46.5209	2011-12-13	00:05:08.079	3.28	5.20	0.460
J63A	-130.0033	48.2065	2011-12-13	00:05:09.110	3.37	3.90	0.546
J42A	-125.2997	45.9331	2011-12-13	00:05:09.677	3.96	6.29	0.817
J28A	-127.1564	45.0636	2011-12-13	00:05:10.938	3.75	4.94	0.497
J35A	-126.2668	45.4989	2011-12-13	00:05:12.482	2.60	1.56	0.052
J39A	-129.6441	46.1760	2011-12-13	00:05:12.742	3.15	2.34	0.330
J54A	-128.8116	47.3358	2011-12-13	00:05:13.001	3.17	11.44	0.351
J34A	-125.4145	45.3057	2011-12-13	00:05:13.625	2.35	0.68	0.131
J61A	-128.1972	47.8725	2011-12-13	00:05:14.303	3.06	4.16	0.300
J28A	-127.1564	45.0636	2011-12-13	00:05:16.918	2.69	4.42	0.145
J38A	-128.8531	46.0395	2011-12-13	00:05:17.940	2.29	1.04	0.119
J44A	-127.0390	46.3230	2011-12-13	00:05:18.210	4.56	7.28	0.849
J28A	-127.1564	45.0636	2011-12-13	00:05:20.558	2.22	0.26	0.083
J39A	-129.6441	46.1760	2011-12-13	00:05:21.842	2.74	1.82	0.193
J35A	-126.2668	45.4989	2011-12-13	00:05:22.102	2.24	0.52	0.000
J61A	-128.1972	47.8725	2011-12-13	00:05:22.623	2.48	1.30	0.074
M07A	-125.1168	44.8987	2011-12-13	00:05:23.413	4.89	6.50	0.711
J33A	-124.5708	45.1066	2011-12-13	00:05:24.189	9.81	10.92	0.992
J43A	-126.1721	46.1378	2011-12-13	00:05:24.459	3.24	3.38	0.396
KEMF	-129.0988	47.9737	2011-12-13	00:05:27.049	3.26	7.28	0.441
J52A	-127.0159	46.9920	2011-12-13	00:05:28.600	4.18	6.76	0.833
J46A	-128.7883	46.6639	2011-12-13	00:05:30.167	2.43	1.56	0.058
J29A	-128.0084	45.1757	2011-12-13	00:05:31.720	6.93	8.84	0.995
J46A	-128.7883	46.6639	2011-12-13	00:05:31.987	2.23	1.04	0.045
FN18A	-124.7248	46.6998	2011-12-13	00:05:33.802	7.48	11.49	0.983
J30A	-128.9069	45.4242	2011-12-13	00:05:34.062	5.01	5.46	0.922
J52A	-127.0159	46.9920	2011-12-13	00:05:34.320	2.38	1.30	0.008
FN14A	-124.9647	47.0248	2011-12-13	00:05:34.426	2.25	0.26	0.042
FN14A	-124.9647	47.0248	2011-12-13	00:05:35.674	2.58	1.51	0.086
J53A	-127.9221	47.1642	2011-12-13	00:05:35.895	7.89	11.96	0.998
M08A	-124.8953	44.1187	2011-12-13	00:05:36.411	2.25	0.52	0.000
J52A	-127.0159	46.9920	2011-12-13	00:05:36.920	2.45	1.82	0.029
J67A	-127.0842	48.1500	2011-12-13	00:05:37.440	3.38	2.60	0.363
J36A	-127.1225	45.6855	2011-12-13	00:05:38.757	4.09	7.80	0.672
J29A	-128.0084	45.1757	2011-12-13	00:05:43.940	3.66	5.46	0.530
J35A	-126.2668	45.4989	2011-12-13	00:05:49.922	2.32	0.78	0.000
J31A	-129.6727	45.5531	2011-12-13	00:05:51.220	3.28	3.12	0.345
M01A	-126.7221	49.1504	2011-12-13	00:05:51.742	3.06	3.38	0.032
KEMF	-129.0988	47.9737	2011-12-13	00:05:53.829	2.46	1.30	0.039
J34A	-125.4145	45.3057	2011-12-13	00:06:00.425	3.89	9.41	0.725
J50A	-125.2991	46.6402	2011-12-13	00:06:00.635	2.96	3.17	0.338
J63A	-130.0033	48.2065	2011-12-13	00:06:03.450	4.21	4.42	0.902
J35A	-126.2668	45.4989	2011-12-13	00:06:04.222	3.39	3.12	0.390
J38A	-128.8531	46.0395	2011-12-13	00:06:04.480	2.21	0.26	0.119
J55A	-129.7076	47.5305	2011-12-13	00:06:05.260	7.83	10.14	0.998
NC27	-127.7579	47.7623	2011-12-13	00:06:07.340	2.96	2.86	0.219
J44A	-127.0390	46.3230	2011-12-13	00:06:08.130	3.10	4.16	0.297
J50A	-125.2991	46.6402	2011-12-13	00:06:09.371	2.47	1.51	0.108
J38A	-128.8531	46.0395	2011-12-13	00:06:10.460	2.38	1.30	0.126
NC89	-126.8488	48.6705	2011-12-13	00:06:11.249	2.45	1.30	0.086
J29A	-128.0084	45.1757	2011-12-13	00:06:12.540	4.96	6.24	0.898
J42A	-125.2997	45.9331	2011-12-13	00:06:12.701	2.91	3.38	0.337
J28A	-127.1564	45.0636	2011-12-13	00:06:13.338	5.40	10.92	0.914
J33A	-124.5708	45.1066	2011-12-13	00:06:14.109	7.70	9.62	0.992
J54A	-128.8116	47.3358	2011-12-13	00:06:15.401	6.74	7.54	0.994
J37A	-127.9853	45.8642	2011-12-13	00:06:16.180	2.44	0.52	0.125
J51A	-126.1641	46.7970	2011-12-13	00:06:16.441	2.27	0.47	0.114
NC27	-127.7579	47.7623	2011-12-13	00:06:17.740	2.56	1.30	0.071
J35A	-126.2668	45.4989	2011-12-13	00:06:17.742	2.98	5.72	0.191
J53A	-127.9221	47.1642	2011-12-13	00:06:19.835	2.32	0.52	0.082
J55A	-129.7076	47.5305	2011-12-13	00:06:20.080	3.27	5.20	0.448
FN16A	-125.5161	46.7996	2011-12-13	00:06:21.646	2.41	1.30	0.060
J61A	-128.1972	47.8725	2011-12-13	00:06:21.903	5.70	7.80	0.971
J38A	-128.8531	46.0395	2011-12-13	00:06:24.240	2.89	3.38	0.297
J45A	-127.9049	46.5209	2011-12-13	00:06:24.259	3.97	4.68	0.745
J52A	-127.0159	46.9920	2011-12-13	00:06:24.500	4.64	5.20	0.903
J37A	-127.9853	45.8642	2011-12-13	00:06:25.800	2.61	2.08	0.164
FN18A	-124.7248	46.6998	2011-12-13	00:06:27.466	6.96	10.24	0.983
FN14A	-124.9647	47.0248	2011-12-13	00:06:28.506	6.02	7.54	0.994
J63A	-130.0033	48.2065	2011-12-13	00:06:28.670	3.16	3.64	0.408
J36A	-127.1225	45.6855	2011-12-13	00:06:30.237	2.72	2.60	0.091
J67A	-127.0842	48.1500	2011-12-13	00:06:30.740	2.33	1.04	0.104
J45A	-127.9049	46.5209	2011-12-13	00:06:31.279	3.98	4.42	0.749
J37A	-127.9853	45.8642	2011-12-13	00:06:31.520	3.39	5.20	0.414
J30A	-128.9069	45.4242	2011-12-13	00:06:31.522	4.01	5.20	0.674
J42A	-125.2997	45.9331	2011-12-13	00:06:31.837	2.80	4.21	0.275
J46A	-128.7883	46.6639	2011-12-13	00:06:33.607	4.67	5.98	0.828
M01A	-126.7221	49.1504	2011-12-13	00:06:36.202	2.56	1.30	0.032
J57A	-124.4505	47.0801	2011-12-13	00:06:36.729	2.53	1.56	0.000
J39A	-129.6441	46.1760	2011-12-13	00:06:37.762	2.71	3.12	0.186
J43A	-126.1721	46.1378	2011-12-13	00:06:40.119	2.50	2.86	0.082
J36A	-127.1225	45.6855	2011-12-13	00:06:40.897	3.63	3.38	0.483
J29A	-128.0084	45.1757	2011-12-13	00:06:41.140	3.37	4.16	0.398
J38A	-128.8531	46.0395	2011-12-13	00:06:48.680	5.08	4.68	0.915
J44A	-127.0390	46.3230	2011-12-13	00:06:49.990	2.32	0.78	0.053
J73A	-126.1925	48.7677	2011-12-13	00:06:51.557	2.68	3.38	0.088
M01A	-126.7221	49.1504	2011-12-13	00:06:53.362	2.59	1.82	0.032
J51A	-126.1641	46.7970	2011-12-13	00:06:53.465	3.83	4.84	0.835
J43A	-126.1721	46.1378	2011-12-13	00:06:55.199	2.94	4.68	0.248
J34A	-125.4145	45.3057	2011-12-13	00:06:56.169	2.28	0.68	0.130
FN14A	-124.9647	47.0248	2011-12-13	00:06:56.170	2.46	1.51	0.063
J23A	-129.6825	44.8440	2011-12-13	00:06:56.232	3.51	3.38	0.477
J31A	-129.6727	45.5531	2011-12-13	00:06:58.560	3.98	6.76	0.616
J65A	-125.1396	47.8913	2011-12-13	00:07:01.170	2.42	1.30	0.129
M07A	-125.1168	44.8987	2011-12-13	00:07:02.473	3.90	4.94	0.428
NC27	-127.7579	47.7623	2011-12-13	00:07:04.020	2.49	1.30	0.058
J33A	-124.5708	45.1066	2011-12-13	00:07:04.809	8.80	11.18	0.992
J73A	-126.1925	48.7677	2011-12-13	00:07:04.817	3.60	3.90	0.217
J53A	-127.9221	47.1642	2011-12-13	00:07:08.455	2.59	1.30	0.157
J54A	-128.8116	47.3358	2011-12-13	00:07:10.001	2.35	1.30	0.001
J52A	-127.0159	46.9920	2011-12-13	00:07:10.780	2.72	4.68	0.108
J50A	-125.2991	46.6402	2011-12-13	00:07:13.851	3.32	6.50	0.554
J35A	-126.2668	45.4989	2011-12-13	00:07:15.202	3.85	9.88	0.618
J55A	-129.7076	47.5305	2011-12-13	00:07:15.720	8.72	11.96	0.998
J52A	-127.0159	46.9920	2011-12-13	00:07:18.060	3.56	6.50	0.598
J39A	-129.6441	46.1760	2011-12-13	00:07:20.142	4.59	7.54	0.809
J49A	-124.4275	46.4378	2011-12-13	00:07:25.706	2.94	4.21	0.335
J42A	-125.2997	45.9331	2011-12-13	00:07:25.917	8.00	8.79	0.991
J63A	-130.0033	48.2065	2011-12-13	00:07:28.210	2.43	1.30	0.021
M08A	-124.8953	44.1187	2011-12-13	00:07:28.211	2.92	2.08	0.119
J30A	-128.9069	45.4242	2011-12-13	00:07:28.982	5.20	5.72	0.938
J28A	-127.1564	45.0636	2011-12-13	00:07:29.258	2.77	3.38	0.162
J63A	-130.0033	48.2065	2011-12-13	00:07:29.770	2.46	1.30	0.028
J29A	-128.0084	45.1757	2011-12-13	00:07:34.180	4.42	4.94	0.797
J43A	-126.1721	46.1378	2011-12-13	00:07:36.799	3.30	3.12	0.424
J39A	-129.6441	46.1760	2011-12-13	00:07:38.862	3.27	5.46	0.368
J29A	-128.0084	45.1757	2011-12-13	00:07:39.380	2.44	1.30	0.076
J65A	-125.1396	47.8913	2011-12-13	00:07:39.910	2.43	1.82	0.132
J63A	-130.0033	48.2065	2011-12-13	00:07:40.690	2.26	0.52	0.000
FN18A	-124.7248	46.6998	2011-12-13	00:07:41.722	5.21	6.50	0.941
J29A	-128.0084	45.1757	2011-12-13	00:07:43.020	2.35	1.30	0.059
NC89	-126.8488	48.6705	2011-12-13	00:07:43.289	2.62	1.56	0.102
J43A	-126.1721	46.1378	2011-12-13	00:07:43.559	2.79	4.42	0.174
M01A	-126.7221	49.1504	2011-12-13	00:07:45.362	3.02	2.34	0.032
J23A	-129.6825	44.8440	2011-12-13	00:07:45.632	3.93	4.94	0.675
J51A	-126.1641	46.7970	2011-12-13	00:07:47.545	2.33	1.30	0.114
J33A	-124.5708	45.1066	2011-12-13	00:07:56.289	7.62	10.40	0.992
J31A	-129.6727	45.5531	2011-12-13	00:07:57.320	3.74	2.86	0.534
J25A	-124.6216	44.4729	2011-12-13	00:07:59.153	2.42	0.78	0.090
J30A	-128.9069	45.4242	2011-12-13	00:08:01.742	3.40	5.20	0.426
J38A	-128.8531	46.0395	2011-12-13	00:08:03.560	3.07	2.86	0.375
J50A	-125.2991	46.6402	2011-12-13	00:08:13.339	2.68	2.55	0.184
FN18A	-124.7248	46.6998	2011-12-13	00:08:16.042	2.96	4.42	0.311
J35A	-126.2668	45.4989	2011-12-13	00:08:16.302	4.00	3.38	0.682
J42A	-125.2997	45.9331	2011-12-13	00:08:17.085	6.48	7.96	0.991
J37A	-127.9853	45.8642	2011-12-13	00:08:17.860	2.52	0.78	0.143
J28A	-127.1564	45.0636	2011-12-13	00:08:18.398	4.83	5.72	0.836
J55A	-129.7076	47.5305	2011-12-13	00:08:18.900	5.32	11.70	0.978
FN14A	-124.9647	47.0248	2011-12-13	00:08:20.410	2.72	3.38	0.114
J52A	-127.0159	46.9920	2011-12-13	00:08:20.720	4.34	12.48	0.866
J44A	-127.0390	46.3230	2011-12-13	00:08:21.770	4.37	8.06	0.808
FN18A	-124.7248	46.6998	2011-12-13	00:08:21.866	2.47	2.13	0.110
J30A	-128.9069	45.4242	2011-12-13	00:08:24.102	2.34	1.04	0.112
J35A	-126.2668	45.4989	2011-12-13	00:08:24.102	2.87	2.86	0.141
FN18A	-124.7248	46.6998	2011-12-13	00:08:24.570	2.60	2.55	0.149
J43A	-126.1721	46.1378	2011-12-13	00:08:26.199	5.13	4.68	0.925
J29A	-128.0084	45.1757	2011-12-13	00:08:26.700	3.16	4.68	0.308
KEMF	-129.0988	47.9737	2011-12-13	00:08:27.749	2.78	3.12	0.156
J25A	-124.6216	44.4729	2011-12-13	00:08:28.533	2.81	2.86	0.222
J44A	-127.0390	46.3230	2011-12-13	00:08:29.830	2.48	2.60	0.081
J51A	-126.1641	46.7970	2011-12-13	00:08:29.977	2.59	2.96	0.209
J57A	-124.4505	47.0801	2011-12-13	00:08:32.689	2.53	2.34	0.000
J31A	-129.6727	45.5531	2011-12-13	00:08:33.720	3.70	3.64	0.519
J37A	-127.9853	45.8642	2011-12-13	00:08:36.060	3.29	6.50	0.380
J49A	-124.4275	46.4378	2011-12-13	00:08:36.218	3.47	4.63	0.613
J36A	-127.1225	45.6855	2011-12-13	00:08:41.017	4.45	6.24	0.785
J54A	-128.8116	47.3358	2011-12-13	00:08:44.901	2.25	0.78	0.000
J30A	-128.9069	45.4242	2011-12-13	00:08:45.162	2.29	0.78	0.112
J33A	-124.5708	45.1066	2011-12-13	00:08:47.509	8.79	12.22	0.992
J50A	-125.2991	46.6402	2011-12-13	00:08:50.155	3.64	9.83	0.708
J73A	-126.1925	48.7677	2011-12-13	00:08:52.197	2.77	2.60	0.094
J65A	-125.1396	47.8913	2011-12-13	00:08:53.490	2.24	0.26	0.118
J38A	-128.8531	46.0395	2011-12-13	00:08:55.040	3.35	3.90	0.494
J29A	-128.0084	45.1757	2011-12-13	00:08:58.420	9.30	9.62	0.995
J52A	-127.0159	46.9920	2011-12-13	00:09:02.580	5.72	6.24	0.977
J42A	-125.2997	45.9331	2011-12-13	00:09:05.341	5.07	8.58	0.955
J45A	-127.9049	46.5209	2011-12-13	00:09:05.459	3.03	2.86	0.350
J53A	-127.9221	47.1642	2011-12-13	00:09:05.975	2.99	3.38	0.352
J30A	-128.9069	45.4242	2011-12-13	00:09:06.222	3.20	3.12	0.349
J28A	-127.1564	45.0636	2011-12-13	00:09:06.238	2.82	2.08	0.176
J23A	-129.6825	44.8440	2011-12-13	00:09:07.012	3.20	2.34	0.320
M07A	-125.1168	44.8987	2011-12-13	00:09:07.273	2.76	2.60	0.137
NC27	-127.7579	47.7623	2011-12-13	00:09:07.520	2.76	2.34	0.118
J44A	-127.0390	46.3230	2011-12-13	00:09:10.650	4.45	5.46	0.824
J52A	-127.0159	46.9920	2011-12-13	00:09:11.160	4.70	6.24	0.911
NC89	-126.8488	48.6705	2011-12-13	00:09:11.949	2.87	2.08	0.143
J45A	-127.9049	46.5209	2011-12-13	00:09:14.039	2.48	1.04	0.156
J63A	-130.0033	48.2065	2011-12-13	00:09:14.550	3.81	6.24	0.779
J51A	-126.1641	46.7970	2011-12-13	00:09:14.697	3.11	5.25	0.494
J67A	-127.0842	48.1500	2011-12-13	00:09:14.800	2.44	1.30	0.118
J37A	-127.9853	45.8642	2011-12-13	00:09:15.840	2.97	4.94	0.272
J61A	-128.1972	47.8725	2011-12-13	00:09:16.623	2.58	1.30	0.102
J43A	-126.1721	46.1378	2011-12-13	00:09:17.419	5.06	7.80	0.920
FN18A	-124.7248	46.6998	2011-12-13	00:09:20.522	6.31	8.37	0.983
J63A	-130.0033	48.2065	2011-12-13	00:09:21.830	2.21	0.26	0.000
FN14A	-124.9647	47.0248	2011-12-13	00:09:22.394	4.47	6.29	0.915
J65A	-125.1396	47.8913	2011-12-13	00:09:24.690	2.40	1.30	0.127
J37A	-127.9853	45.8642	2011-12-13	00:09:26.500	2.94	3.12	0.262
J55A	-129.7076	47.5305	2011-12-13	00:09:27.800	7.97	15.86	0.998
J57A	-124.4505	47.0801	2011-12-13	00:09:30.929	4.95	8.84	0.954
J36A	-127.1225	45.6855	2011-12-13	00:09:35.097	3.28	7.54	0.324
J61A	-128.1972	47.8725	2011-12-13	00:09:37.163	2.54	1.82	0.090
NC27	-127.7579	47.7623	2011-12-13	00:09:38.200	3.03	3.12	0.252
J33A	-124.5708	45.1066	2011-12-13	00:09:39.509	10.46	9.36	0.992
J46A	-128.7883	46.6639	2011-12-13	00:09:40.287	2.30	0.78	0.045
J67A	-127.0842	48.1500	2011-12-13	00:09:41.320	2.74	2.86	0.165
J41A	-124.5372	45.8119	2011-12-13	00:09:41.535	2.28	0.47	0.188
J30A	-128.9069	45.4242	2011-12-13	00:09:43.142	3.68	6.24	0.537
M07A	-125.1168	44.8987	2011-12-13	00:09:47.313	2.81	3.38	0.145
M01A	-126.7221	49.1504	2011-12-13	00:09:49.642	2.60	2.34	0.032
J52A	-127.0159	46.9920	2011-12-13	00:09:53.540	5.78	11.96	0.981
J50A	-125.2991	46.6402	2011-12-13	00:09:54.219	2.84	6.08	0.264
J53A	-127.9221	47.1642	2011-12-13	00:09:54.595	3.14	4.42	0.442
J29A	-128.0084	45.1757	2011-12-13	00:09:55.620	6.93	12.48	0.995
J35A	-126.2668	45.4989	2011-12-13	00:09:57.182	3.82	5.20	0.605
J54A	-128.8116	47.3358	2011-12-13	00:10:02.641	3.05	3.38	0.283
J44A	-127.0390	46.3230	2011-12-13	00:10:03.170	4.00	5.20	0.692
J67A	-127.0842	48.1500	2011-12-13	00:10:03.940	2.36	0.78	0.106
J35A	-126.2668	45.4989	2011-12-13	00:10:06.022	3.12	2.34	0.254
J46A	-128.7883	46.6639	2011-12-13	00:10:06.547	3.00	4.16	0.195
J37A	-127.9853	45.8642	2011-12-13	00:10:06.800	3.36	5.20	0.404
J23A	-129.6825	44.8440	2011-12-13	00:10:08.632	3.29	8.58	0.360
M07A	-125.1168	44.8987	2011-12-13	00:10:09.153	2.78	2.60	0.140
J45A	-127.9049	46.5209	2011-12-13	00:10:10.979	2.28	0.52	0.124
FN14A	-124.9647	47.0248	2011-12-13	00:10:11.690	2.57	2.34	0.085
J51A	-126.1641	46.7970	2011-12-13	00:10:11.897	3.43	5.25	0.670
J30A	-128.9069	45.4242	2011-12-13	00:10:13.822	2.87	2.60	0.236
J28A	-127.1564	45.0636	2011-12-13	00:10:15.138	2.55	2.34	0.119
J42A	-125.2997	45.9331	2011-12-13	00:10:16.893	3.63	3.80	0.707
NC89	-126.8488	48.6705	2011-12-13	00:10:19.549	2.73	2.34	0.113
KEMF	-129.0988	47.9737	2011-12-13	00:10:19.809	2.99	5.20	0.277
J38A	-128.8531	46.0395	2011-12-13	00:10:20.580	3.39	3.12	0.510
J36A	-127.1225	45.6855	2011-12-13	00:10:21.377	2.87	3.38	0.146
NC89	-126.8488	48.6705	2011-12-13	00:10:22.149	2.25	0.52	0.077
J63A	-130.0033	48.2065	2011-12-13	00:10:23.450	2.54	1.82	0.050
J57A	-124.4505	47.0801	2011-12-13	00:10:25.269	3.78	10.66	0.567
J51A	-126.1641	46.7970	2011-12-13	00:10:31.657	2.52	1.51	0.182
J33A	-124.5708	45.1066	2011-12-13	00:10:31.769	9.57	9.88	0.992
NC89	-126.8488	48.6705	2011-12-13	00:10:37.489	2.35	1.30	0.077
J29A	-128.0084	45.1757	2011-12-13	00:10:37.740	5.96	7.80	0.992
J67A	-127.0842	48.1500	2011-12-13	00:10:38.520	2.29	1.04	0.104
J30A	-128.9069	45.4242	2011-12-13	00:10:41.122	2.72	1.82	0.187
J73A	-126.1925	48.7677	2011-12-13	00:10:41.137	2.47	1.82	0.076
J52A	-127.0159	46.9920	2011-12-13	00:10:41.640	4.61	5.20	0.900
J39A	-129.6441	46.1760	2011-12-13	00:10:41.902	4.17	11.70	0.688
J30A	-128.9069	45.4242	2011-12-13	00:10:42.682	2.22	0.26	0.112
J44A	-127.0390	46.3230	2011-12-13	00:10:42.690	2.95	2.08	0.228
J61A	-128.1972	47.8725	2011-12-13	00:10:43.203	2.27	1.56	0.034
J51A	-126.1641	46.7970	2011-12-13	00:10:43.721	2.84	4.63	0.326
J55A	-129.7076	47.5305	2011-12-13	00:10:45.540	6.66	13.78	0.998
J31A	-129.6727	45.5531	2011-12-13	00:10:47.620	4.42	9.10	0.759
J29A	-128.0084	45.1757	2011-12-13	00:10:49.440	4.01	3.90	0.668
J52A	-127.0159	46.9920	2011-12-13	00:10:50.480	2.45	2.34	0.028
J45A	-127.9049	46.5209	2011-12-13	00:10:51.799	3.09	2.34	0.376
FN18A	-124.7248	46.6998	2011-12-13	00:10:52.250	2.51	1.30	0.120
M07A	-125.1168	44.8987	2011-12-13	00:10:52.833	3.90	3.90	0.430
J28A	-127.1564	45.0636	2011-12-13	00:10:54.658	4.23	4.42	0.682
J37A	-127.9853	45.8642	2011-12-13	00:10:56.460	2.33	1.04	0.102
NC27	-127.7579	47.7623	2011-12-13	00:10:56.720	3.17	3.38	0.322
J37A	-127.9853	45.8642	2011-12-13	00:10:58.020	2.31	1.04	0.102
J29A	-128.0084	45.1757	2011-12-13	00:10:58.800	2.85	2.34	0.175
J61A	-128.1972	47.8725	2011-12-13	00:10:58.803	2.41	0.78	0.053
M07A	-125.1168	44.8987	2011-12-13	00:11:01.153	3.32	3.90	0.245
J37A	-127.9853	45.8642	2011-12-13	00:11:02.180	2.57	1.04	0.157
J50A	-125.2991	46.6402	2011-12-13	00:11:02.235	5.42	6.50	0.969
J63A	-130.0033	48.2065	2011-12-13	00:11:02.710	5.51	4.94	0.993
J53A	-127.9221	47.1642	2011-12-13	00:11:03.755	2.44	1.56	0.111
FN18A	-124.7248	46.6998	2011-12-13	00:11:03.898	4.29	5.67	0.881
J30A	-128.9069	45.4242	2011-12-13	00:11:04.002	3.71	3.90	0.545
J23A	-129.6825	44.8440	2011-12-13	00:11:05.052	2.55	1.82	0.101
J35A	-126.2668	45.4989	2011-12-13	00:11:05.302	3.26	8.06	0.322
J61A	-128.1972	47.8725	2011-12-13	00:11:08.683	2.35	0.78	0.035
J42A	-125.2997	45.9331	2011-12-13	00:11:10.557	5.13	7.75	0.957
J68A	-127.8292	48.4810	2011-12-13	00:11:10.763	2.38	1.04	0.152
J34A	-125.4145	45.3057	2011-12-13	00:11:11.593	2.51	3.17	0.159
J63A	-130.0033	48.2065	2011-12-13	00:11:13.890	4.14	5.98	0.880
J57A	-124.4505	47.0801	2011-12-13	00:11:14.669	4.09	4.42	0.755
J35A	-126.2668	45.4989	2011-12-13	00:11:16.742	3.54	4.42	0.467
J38A	-128.8531	46.0395	2011-12-13	00:11:17.000	2.70	5.20	0.223
J30A	-128.9069	45.4242	2011-12-13	00:11:17.002	4.19	4.68	0.752
J45A	-127.9049	46.5209	2011-12-13	00:11:20.659	2.50	1.56	0.162
FN16A	-125.5161	46.7996	2011-12-13	00:11:21.374	3.15	2.34	0.242
J43A	-126.1721	46.1378	2011-12-13	00:11:23.259	3.67	3.12	0.606
J33A	-124.5708	45.1066	2011-12-13	00:11:26.629	2.86	2.34	0.285
J57A	-124.4505	47.0801	2011-12-13	00:11:27.669	3.11	4.68	0.130
J39A	-129.6441	46.1760	2011-12-13	00:11:28.702	2.87	2.08	0.234
J68A	-127.8292	48.4810	2011-12-13	00:11:30.003	2.49	1.30	0.182
J33A	-124.5708	45.1066	2011-12-13	00:11:31.829	2.63	2.34	0.145
J51A	-126.1641	46.7970	2011-12-13	00:11:32.809	2.79	1.92	0.298
J38A	-128.8531	46.0395	2011-12-13	00:11:33.120	2.51	1.04	0.166
J53A	-127.9221	47.1642	2011-12-13	00:11:33.915	3.68	10.14	0.718
J31A	-129.6727	45.5531	2011-12-13	00:11:36.760	3.40	2.60	0.395
J30A	-128.9069	45.4242	2011-12-13	00:11:36.762	2.42	1.04	0.128
J46A	-128.7883	46.6639	2011-12-13	00:11:37.547	2.61	2.08	0.086
J39A	-129.6441	46.1760	2011-12-13	00:11:38.322	2.85	2.08	0.226
J51A	-126.1641	46.7970	2011-12-13	00:11:46.121	2.81	2.55	0.312
J28A	-127.1564	45.0636	2011-12-13	00:11:46.138	5.37	6.76	0.910
NC89	-126.8488	48.6705	2011-12-13	00:11:46.389	3.16	4.68	0.210
J30A	-128.9069	45.4242	2011-12-13	00:11:47.162	4.27	4.68	0.783
J36A	-127.1225	45.6855	2011-12-13	00:11:48.217	2.34	1.56	0.017
J45A	-127.9049	46.5209	2011-12-13	00:11:48.739	2.46	2.34	0.151
J50A	-125.2991	46.6402	2011-12-13	00:11:49.451	4.07	5.04	0.850
J28A	-127.1564	45.0636	2011-12-13	00:11:50.038	2.23	0.52	0.083
J46A	-128.7883	46.6639	2011-12-13	00:11:53.667	2.57	2.08	0.080
M07A	-125.1168	44.8987	2011-12-13	00:11:53.933	2.24	0.78	0.105
KEMF	-129.0988	47.9737	2011-12-13	00:11:54.449	2.20	0.52	0.000
J67A	-127.0842	48.1500	2011-12-13	00:11:55.220	2.38	0.78	0.108
FN18A	-124.7248	46.6998	2011-12-13	00:11:56.106	4.50	6.08	0.901
J55A	-129.7076	47.5305	2011-12-13	00:11:56.260	9.41	14.30	0.998
J33A	-124.5708	45.1066	2011-12-13	00:11:57.309	4.23	7.02	0.935
J45A	-127.9049	46.5209	2011-12-13	00:11:58.359	2.40	1.82	0.136
J42A	-125.2997	45.9331	2011-12-13	00:11:59.229	3.94	7.54	0.812
J45A	-127.9049	46.5209	2011-12-13	00:12:01.739	2.60	2.86	0.187
J54A	-128.8116	47.3358	2011-12-13	00:12:03.541	4.50	9.10	0.880
J37A	-127.9853	45.8642	2011-12-13	00:12:04.320	3.28	4.42	0.374
J36A	-127.1225	45.6855	2011-12-13	00:12:04.337	3.24	3.90	0.303
M08A	-124.8953	44.1187	2011-12-13	00:12:05.371	2.69	2.34	0.000
J63A	-130.0033	48.2065	2011-12-13	00:12:06.930	3.03	2.60	0.309
J43A	-126.1721	46.1378	2011-12-13	00:12:07.199	2.42	1.04	0.058
J44A	-127.0390	46.3230	2011-12-13	00:12:09.010	4.05	5.46	0.711
J33A	-124.5708	45.1066	2011-12-13	00:12:09.269	3.80	5.72	0.838
J57A	-124.4505	47.0801	2011-12-13	00:12:10.049	2.32	1.30	0.000
J43A	-126.1721	46.1378	2011-12-13	00:12:16.299	4.60	7.28	0.872
J39A	-129.6441	46.1760	2011-12-13	00:12:17.062	3.76	4.42	0.529
J51A	-126.1641	46.7970	2011-12-13	00:12:18.153	3.13	3.59	0.511
J49A	-124.4275	46.4378	2011-12-13	00:12:21.690	2.84	4.84	0.281
NC27	-127.7579	47.7623	2011-12-13	00:12:21.740	2.96	2.08	0.220
J73A	-126.1925	48.7677	2011-12-13	00:12:22.277	2.91	3.38	0.116
J51A	-126.1641	46.7970	2011-12-13	00:12:22.937	2.34	0.88	0.114
J57A	-124.4505	47.0801	2011-12-13	00:12:23.309	2.67	2.34	0.000
J25A	-124.6216	44.4729	2011-12-13	00:12:23.833	2.24	0.52	0.067
J38A	-128.8531	46.0395	2011-12-13	00:12:25.640	2.81	2.08	0.262
J39A	-129.6441	46.1760	2011-12-13	00:12:26.682	2.39	0.78	0.126
J31A	-129.6727	45.5531	2011-12-13	00:12:27.980	4.03	7.28	0.635
M08A	-124.8953	44.1187	2011-12-13	00:12:29.291	2.32	0.52	0.000
J30A	-128.9069	45.4242	2011-12-13	00:12:32.142	3.82	4.16	0.595
J50A	-125.2991	46.6402	2011-12-13	00:12:37.291	3.98	4.84	0.826
J53A	-127.9221	47.1642	2011-12-13	00:12:37.875	2.90	3.64	0.295
J57A	-124.4505	47.0801	2011-12-13	00:12:39.429	2.72	1.56	0.000
J68A	-127.8292	48.4810	2011-12-13	00:12:41.243	2.57	1.56	0.206
M08A	-124.8953	44.1187	2011-12-13	00:12:42.811	2.58	2.08	0.000
J35A	-126.2668	45.4989	2011-12-13	00:12:44.102	2.74	2.86	0.083
J29A	-128.0084	45.1757	2011-12-13	00:12:47.480	2.33	1.30	0.059
J73A	-126.1925	48.7677	2011-12-13	00:12:48.537	2.78	3.12	0.097
J29A	-128.0084	45.1757	2011-12-13	00:12:49.040	2.24	0.52	0.059
J35A	-126.2668	45.4989	2011-12-13	00:12:49.042	2.33	0.52	0.000
KEMF	-129.0988	47.9737	2011-12-13	00:12:49.309	2.64	2.60	0.101
J51A	-126.1641	46.7970	2011-12-13	00:12:49.977	2.99	2.34	0.424
J65A	-125.1396	47.8913	2011-12-13	00:12:51.650	2.55	2.60	0.153
J42A	-125.2997	45.9331	2011-12-13	00:12:52.061	4.66	7.96	0.934
J39A	-129.6441	46.1760	2011-12-13	00:12:53.202	3.90	4.16	0.584
J73A	-126.1925	48.7677	2011-12-13	00:12:53.997	2.23	0.52	0.069
J29A	-128.0084	45.1757	2011-12-13	00:12:54.240	3.58	3.12	0.493
KEMF	-129.0988	47.9737	2011-12-13	00:12:54.509	2.38	1.04	0.009
J23A	-129.6825	44.8440	2011-12-13	00:12:55.292	3.04	2.08	0.250
J73A	-126.1925	48.7677	2011-12-13	00:12:55.817	2.56	2.08	0.081
J73A	-126.1925	48.7677	2011-12-13	00:12:57.377	2.29	0.52	0.069
J30A	-128.9069	45.4242	2011-12-13	00:12:57.622	3.68	4.42	0.537
NC27	-127.7579	47.7623	2011-12-13	00:12:57.880	2.25	0.52	0.030
J33A	-124.5708	45.1066	2011-12-13	00:13:01.269	8.51	11.70	0.992
J37A	-127.9853	45.8642	2011-12-13	00:13:01.520	2.85	3.38	0.232
M07A	-125.1168	44.8987	2011-12-13	00:13:02.573	2.70	1.30	0.131
J29A	-128.0084	45.1757	2011-12-13	00:13:03.340	4.04	4.16	0.679
M01A	-126.7221	49.1504	2011-12-13	00:13:03.342	3.46	4.42	0.032
J28A	-127.1564	45.0636	2011-12-13	00:13:03.878	4.82	7.80	0.834
J43A	-126.1721	46.1378	2011-12-13	00:13:05.439	3.33	3.64	0.441
M08A	-124.8953	44.1187	2011-12-13	00:13:07.511	2.35	0.78	0.000
J63A	-130.0033	48.2065	2011-12-13	00:13:09.590	9.19	14.30	1.000
J36A	-127.1225	45.6855	2011-12-13	00:13:11.677	2.60	1.56	0.067
J43A	-126.1721	46.1378	2011-12-13	00:13:11.679	2.21	0.52	0.039
J29A	-128.0084	45.1757	2011-12-13	00:13:12.180	4.39	5.46	0.789
J52A	-127.0159	46.9920	2011-12-13	00:13:12.180	3.64	4.42	0.640
J51A	-126.1641	46.7970	2011-12-13	00:13:12.441	2.23	0.47	0.114
J36A	-127.1225	45.6855	2011-12-13	00:13:16.357	3.30	4.68	0.329
J54A	-128.8116	47.3358	2011-12-13	00:13:17.381	3.01	3.38	0.263
J55A	-129.7076	47.5305	2011-12-13	00:13:17.900	7.94	13.52	0.998
J61A	-128.1972	47.8725	2011-12-13	00:13:19.203	2.71	1.30	0.140
J54A	-128.8116	47.3358	2011-12-13	00:13:24.401	3.11	3.38	0.317
J52A	-127.0159	46.9920	2011-12-13	00:13:24.660	2.29	0.78	0.000
J57A	-124.4505	47.0801	2011-12-13	00:13:27.789	2.27	0.52	0.000
J52A	-127.0159	46.9920	2011-12-13	00:13:28.040	2.72	3.12	0.107
J34A	-125.4145	45.3057	2011-12-13	00:13:28.249	3.17	3.59	0.390
KEMF	-129.0988	47.9737	2011-12-13	00:13:29.609	2.64	1.82	0.098
J33A	-124.5708	45.1066	2011-12-13	00:13:30.129	4.02	8.06	0.888
J30A	-128.9069	45.4242	2011-12-13	00:13:30.642	5.59	9.10	0.967
J53A	-127.9221	47.1642	2011-12-13	00:13:33.255	2.95	3.64	0.329
J53A	-127.9221	47.1642	2011-12-13	00:13:40.015	2.78	3.90	0.221
J49A	-124.4275	46.4378	2011-12-13	00:13:40.522	3.37	2.96	0.558
NC89	-126.8488	48.6705	2011-12-13	00:13:43.909	2.78	2.08	0.122
FN18A	-124.7248	46.6998	2011-12-13	00:13:44.682	2.60	2.76	0.147
J25A	-124.6216	44.4729	2011-12-13	00:13:44.693	2.81	2.34	0.218
J61A	-128.1972	47.8725	2011-12-13	00:13:45.203	2.36	1.30	0.036
J45A	-127.9049	46.5209	2011-12-13	00:13:46.259	2.67	1.30	0.204
J44A	-127.0390	46.3230	2011-12-13	00:13:47.810	2.27	0.26	0.053
J31A	-129.6727	45.5531	2011-12-13	00:13:48.580	2.98	5.72	0.249
J33A	-124.5708	45.1066	2011-12-13	00:13:51.189	8.37	9.88	0.992
J51A	-126.1641	46.7970	2011-12-13	00:13:54.249	2.89	2.96	0.363
J28A	-127.1564	45.0636	2011-12-13	00:13:56.138	5.43	7.02	0.919
J29A	-128.0084	45.1757	2011-12-13	00:13:59.500	8.05	8.84	0.995
FN18A	-124.7248	46.6998	2011-12-13	00:13:59.866	2.28	0.68	0.074
J36A	-127.1225	45.6855	2011-12-13	00:14:02.637	3.59	5.20	0.463
FN14A	-124.9647	47.0248	2011-12-13	00:14:03.818	2.72	1.30	0.113
M01A	-126.7221	49.1504	2011-12-13	00:14:04.442	2.32	0.78	0.032
J31A	-129.6727	45.5531	2011-12-13	00:14:06.520	2.22	0.26	0.099
J29A	-128.0084	45.1757	2011-12-13	00:14:09.120	2.58	2.60	0.101
J49A	-124.4275	46.4378	2011-12-13	00:14:09.226	3.21	2.96	0.471
J52A	-127.0159	46.9920	2011-12-13	00:14:09.640	2.38	0.78	0.008
J37A	-127.9853	45.8642	2011-12-13	00:14:11.720	3.87	5.72	0.587
J63A	-130.0033	48.2065	2011-12-13	00:14:11.990	4.74	13.52	0.972
J23A	-129.6825	44.8440	2011-12-13	00:14:13.552	2.58	1.30	0.105
NC89	-126.8488	48.6705	2011-12-13	00:14:14.329	2.56	1.30	0.097
J54A	-128.8116	47.3358	2011-12-13	00:14:14.841	5.21	8.32	0.952
M07A	-125.1168	44.8987	2011-12-13	00:14:15.113	3.39	6.50	0.270
J37A	-127.9853	45.8642	2011-12-13	00:14:16.140	2.35	0.52	0.102
NC89	-126.8488	48.6705	2011-12-13	00:14:16.409	2.40	1.30	0.082
J36A	-127.1225	45.6855	2011-12-13	00:14:17.197	2.71	2.86	0.089
M07A	-125.1168	44.8987	2011-12-13	00:14:21.353	2.32	1.04	0.105
J43A	-126.1721	46.1378	2011-12-13	00:14:23.179	4.38	16.90	0.835
J50A	-125.2991	46.6402	2011-12-13	00:14:24.619	2.55	2.96	0.137
J31A	-129.6727	45.5531	2011-12-13	00:14:25.760	4.23	4.42	0.701
M01A	-126.7221	49.1504	2011-12-13	00:14:26.802	2.77	1.56	0.032
J52A	-127.0159	46.9920	2011-12-13	00:14:27.060	6.84	7.80	0.993
J55A	-129.7076	47.5305	2011-12-13	00:14:27.840	10.08	15.34	0.998
J39A	-129.6441	46.1760	2011-12-13	00:14:28.362	3.78	3.90	0.537
J41A	-124.5372	45.8119	2011-12-13	00:14:29.407	2.64	1.51	0.322
J53A	-127.9221	47.1642	2011-12-13	00:14:32.015	8.93	11.96	0.998
J38A	-128.8531	46.0395	2011-12-13	00:14:33.820	4.61	5.98	0.863
KEMF	-129.0988	47.9737	2011-12-13	00:14:34.609	3.13	4.42	0.364
J45A	-127.9049	46.5209	2011-12-13	00:14:35.139	3.55	11.44	0.579
J41A	-124.5372	45.8119	2011-12-13	00:14:37.935	2.44	1.51	0.231
J28A	-127.1564	45.0636	2011-12-13	00:14:37.998	3.07	2.86	0.251
J51A	-126.1641	46.7970	2011-12-13	00:14:39.177	3.69	4.21	0.787
FN18A	-124.7248	46.6998	2011-12-13	00:14:40.426	4.91	6.29	0.931
J33A	-124.5708	45.1066	2011-12-13	00:14:41.109	10.10	11.96	0.992
KEMF	-129.0988	47.9737	2011-12-13	00:14:41.369	2.35	1.04	0.001
J46A	-128.7883	46.6639	2011-12-13	00:14:42.407	2.24	0.26	0.045
J68A	-127.8292	48.4810	2011-12-13	00:14:43.703	3.14	2.86	0.407
J30A	-128.9069	45.4242	2011-12-13	00:14:45.262	3.93	4.94	0.640
J37A	-127.9853	45.8642	2011-12-13	00:14:46.300	2.39	1.30	0.111
J67A	-127.0842	48.1500	2011-12-13	00:14:47.340	2.61	3.12	0.144
J42A	-125.2997	45.9331	2011-12-13	00:14:49.789	2.30	0.68	0.110
J44A	-127.0390	46.3230	2011-12-13	00:14:51.510	4.11	4.42	0.732
J36A	-127.1225	45.6855	2011-12-13	00:14:55.417	2.26	0.52	0.017
FN18A	-124.7248	46.6998	2011-12-13	00:14:56.442	6.64	9.83	0.983
FN14A	-124.9647	47.0248	2011-12-13	00:14:57.066	5.62	8.37	0.980
J36A	-127.1225	45.6855	2011-12-13	00:14:58.017	2.58	1.30	0.064
J63A	-130.0033	48.2065	2011-12-13	00:14:59.050	4.65	8.06	0.962
J36A	-127.1225	45.6855	2011-12-13	00:15:00.617	2.26	0.52	0.017
J30A	-128.9069	45.4242	2011-12-13	00:15:01.382	2.29	0.52	0.112
J73A	-126.1925	48.7677	2011-12-13	00:15:01.917	2.69	1.56	0.088
J34A	-125.4145	45.3057	2011-12-13	00:15:03.513	2.23	0.26	0.130
J65A	-125.1396	47.8913	2011-12-13	00:15:03.990	2.31	2.08	0.118
NC27	-127.7579	47.7623	2011-12-13	00:15:05.280	2.82	2.60	0.144
J51A	-126.1641	46.7970	2011-12-13	00:15:06.633	2.26	0.47	0.114
M07A	-125.1168	44.8987	2011-12-13	00:15:06.853	4.21	3.38	0.517
J29A	-128.0084	45.1757	2011-12-13	00:15:08.660	5.10	7.54	0.913
J57A	-124.4505	47.0801	2011-12-13	00:15:10.489	3.12	3.64	0.133
J39A	-129.6441	46.1760	2011-12-13	00:15:11.782	2.56	1.56	0.158
J44A	-127.0390	46.3230	2011-12-13	00:15:13.090	2.54	3.38	0.093
J57A	-124.4505	47.0801	2011-12-13	00:15:14.389	2.33	1.04	0.000
J23A	-129.6825	44.8440	2011-12-13	00:15:14.912	2.45	1.04	0.086
J73A	-126.1925	48.7677	2011-12-13	00:15:14.917	2.27	0.78	0.069
J52A	-127.0159	46.9920	2011-12-13	00:15:15.940	6.06	9.10	0.993
J54A	-128.8116	47.3358	2011-12-13	00:15:18.801	6.82	9.62	0.994
J61A	-128.1972	47.8725	2011-12-13	00:15:19.843	3.91	4.68	0.694
J29A	-128.0084	45.1757	2011-12-13	00:15:20.620	3.64	5.98	0.518
J38A	-128.8531	46.0395	2011-12-13	00:15:20.880	4.20	5.20	0.778
J53A	-127.9221	47.1642	2011-12-13	00:15:21.675	8.02	10.92	0.998
M07A	-125.1168	44.8987	2011-12-13	00:15:26.613	3.95	6.24	0.442
J43A	-126.1721	46.1378	2011-12-13	00:15:27.399	2.74	1.56	0.152
J45A	-127.9049	46.5209	2011-12-13	00:15:28.439	5.29	11.96	0.957
J52A	-127.0159	46.9920	2011-12-13	00:15:28.680	2.98	3.64	0.262
FN18A	-124.7248	46.6998	2011-12-13	00:15:31.178	4.59	5.04	0.910
J37A	-127.9853	45.8642	2011-12-13	00:15:31.280	3.04	2.60	0.294
J46A	-128.7883	46.6639	2011-12-13	00:15:31.547	3.72	4.42	0.478
J28A	-127.1564	45.0636	2011-12-13	00:15:32.078	2.87	2.08	0.191
J33A	-124.5708	45.1066	2011-12-13	00:15:33.109	7.56	7.80	0.992
J42A	-125.2997	45.9331	2011-12-13	00:15:34.925	3.56	5.67	0.673
J35A	-126.2668	45.4989	2011-12-13	00:15:39.082	2.30	1.30	0.000
J23A	-129.6825	44.8440	2011-12-13	00:15:42.732	2.71	2.60	0.125
FN16A	-125.5161	46.7996	2011-12-13	00:15:44.702	3.11	2.55	0.226
FN18A	-124.7248	46.6998	2011-12-13	00:15:45.530	5.88	6.08	0.975
J30A	-128.9069	45.4242	2011-12-13	00:15:45.842	4.23	10.40	0.771
J41A	-124.5372	45.8119	2011-12-13	00:15:46.575	2.34	0.88	0.188
J67A	-127.0842	48.1500	2011-12-13	00:15:47.660	2.23	0.52	0.104
FN14A	-124.9647	47.0248	2011-12-13	00:15:48.234	2.22	0.26	0.042
J67A	-127.0842	48.1500	2011-12-13	00:15:48.700	2.25	0.52	0.104
NC27	-127.7579	47.7623	2011-12-13	00:15:52.600	2.35	1.04	0.031
J25A	-124.6216	44.4729	2011-12-13	00:15:54.173	2.55	1.56	0.130
NC27	-127.7579	47.7623	2011-12-13	00:15:56.240	2.81	2.86	0.143
J63A	-130.0033	48.2065	2011-12-13	00:15:57.290	7.41	11.44	1.000
M07A	-125.1168	44.8987	2011-12-13	00:15:58.853	4.10	5.72	0.485
J57A	-124.4505	47.0801	2011-12-13	00:15:59.369	3.33	5.72	0.242
J39A	-129.6441	46.1760	2011-12-13	00:16:01.182	2.87	2.60	0.234
J44A	-127.0390	46.3230	2011-12-13	00:16:01.190	3.45	4.68	0.460
J54A	-128.8116	47.3358	2011-12-13	00:16:02.221	5.90	10.92	0.989
J29A	-128.0084	45.1757	2011-12-13	00:16:03.000	2.51	1.30	0.088
J52A	-127.0159	46.9920	2011-12-13	00:16:05.860	5.50	6.50	0.966
J61A	-128.1972	47.8725	2011-12-13	00:16:05.863	3.48	5.98	0.504
FN14A	-124.9647	47.0248	2011-12-13	00:16:07.162	2.65	1.51	0.100
J73A	-126.1925	48.7677	2011-12-13	00:16:07.177	2.82	3.12	0.102
J28A	-127.1564	45.0636	2011-12-13	00:16:09.518	2.27	0.52	0.083
M07A	-125.1168	44.8987	2011-12-13	00:16:09.773	2.23	0.26	0.105
J68A	-127.8292	48.4810	2011-12-13	00:16:10.023	2.40	1.30	0.159
J37A	-127.9853	45.8642	2011-12-13	00:16:10.280	3.21	3.12	0.350
J36A	-127.1225	45.6855	2011-12-13	00:16:10.817	2.78	3.12	0.112
J39A	-129.6441	46.1760	2011-12-13	00:16:11.062	2.46	1.04	0.139
J53A	-127.9221	47.1642	2011-12-13	00:16:11.075	9.98	10.92	0.998
J31A	-129.6727	45.5531	2011-12-13	00:16:11.320	3.13	4.16	0.295
J45A	-127.9049	46.5209	2011-12-13	00:16:14.719	4.92	8.84	0.931
J54A	-128.8116	47.3358	2011-12-13	00:16:15.221	2.55	1.30	0.061
J46A	-128.7883	46.6639	2011-12-13	00:16:16.007	2.77	2.60	0.115
J52A	-127.0159	46.9920	2011-12-13	00:16:17.040	2.99	2.86	0.271
J38A	-128.8531	46.0395	2011-12-13	00:16:17.560	3.77	8.84	0.672
J50A	-125.2991	46.6402	2011-12-13	00:16:17.979	3.99	7.96	0.827
J51A	-126.1641	46.7970	2011-12-13	00:16:18.185	2.49	1.92	0.170
J46A	-128.7883	46.6639	2011-12-13	00:16:20.167	2.22	0.26	0.045
J37A	-127.9853	45.8642	2011-12-13	00:16:20.940	2.40	1.04	0.115
J35A	-126.2668	45.4989	2011-12-13	00:16:20.942	2.23	0.26	0.000
J33A	-124.5708	45.1066	2011-12-13	00:16:23.809	9.71	8.58	0.992
J35A	-126.2668	45.4989	2011-12-13	00:16:24.062	2.55	1.30	0.043
J28A	-127.1564	45.0636	2011-12-13	00:16:25.118	4.46	11.44	0.746
J31A	-129.6727	45.5531	2011-12-13	00:16:26.140	4.39	5.20	0.748
FN18A	-124.7248	46.6998	2011-12-13	00:16:26.506	3.01	4.21	0.336
J42A	-125.2997	45.9331	2011-12-13	00:16:27.341	6.54	9.62	0.991
J23A	-129.6825	44.8440	2011-12-13	00:16:32.652	3.02	2.60	0.242
J29A	-128.0084	45.1757	2011-12-13	00:16:36.280	6.82	7.80	0.995
J55A	-129.7076	47.5305	2011-12-13	00:16:36.540	8.75	10.40	0.998
J44A	-127.0390	46.3230	2011-12-13	00:16:36.810	2.46	1.82	0.076
FN18A	-124.7248	46.6998	2011-12-13	00:16:40.858	6.25	8.16	0.983
NC27	-127.7579	47.7623	2011-12-13	00:16:41.480	2.25	0.78	0.030
J43A	-126.1721	46.1378	2011-12-13	00:16:43.839	3.06	3.38	0.306
J36A	-127.1225	45.6855	2011-12-13	00:16:44.877	3.58	5.20	0.459
KEMF	-129.0988	47.9737	2011-12-13	00:16:45.129	2.27	0.52	0.000
J51A	-126.1641	46.7970	2011-12-13	00:16:47.305	2.35	1.72	0.114
J51A	-126.1641	46.7970	2011-12-13	00:16:51.049	2.76	2.76	0.282
J29A	-128.0084	45.1757	2011-12-13	00:16:51.620	5.40	5.72	0.944
J68A	-127.8292	48.4810	2011-12-13	00:16:52.143	2.57	2.34	0.206
J54A	-128.8116	47.3358	2011-12-13	00:16:52.401	4.91	13.78	0.935
J61A	-128.1972	47.8725	2011-12-13	00:16:55.003	5.15	7.54	0.941
J57A	-124.4505	47.0801	2011-12-13	00:16:55.789	2.80	4.68	0.017
J39A	-129.6441	46.1760	2011-12-13	00:16:57.082	3.05	1.82	0.294
J46A	-128.7883	46.6639	2011-12-13	00:16:57.867	2.33	0.78	0.045
J55A	-129.7076	47.5305	2011-12-13	00:16:58.120	2.58	3.90	0.112
J53A	-127.9221	47.1642	2011-12-13	00:16:59.175	8.99	10.40	0.998
M08A	-124.8953	44.1187	2011-12-13	00:16:59.691	2.61	2.08	0.000
J52A	-127.0159	46.9920	2011-12-13	00:17:00.720	3.09	11.44	0.334
J68A	-127.8292	48.4810	2011-12-13	00:17:02.023	2.30	0.78	0.144
J45A	-127.9049	46.5209	2011-12-13	00:17:03.599	5.88	10.14	0.989
J50A	-125.2991	46.6402	2011-12-13	00:17:04.987	3.35	5.46	0.569
J38A	-128.8531	46.0395	2011-12-13	00:17:05.660	4.46	6.50	0.834
J50A	-125.2991	46.6402	2011-12-13	00:17:08.939	2.26	1.51	0.067
J35A	-126.2668	45.4989	2011-12-13	00:17:10.862	2.47	1.04	0.025
J23A	-129.6825	44.8440	2011-12-13	00:17:11.132	2.28	0.52	0.070
J35A	-126.2668	45.4989	2011-12-13	00:17:12.682	2.20	0.26	0.000
J23A	-129.6825	44.8440	2011-12-13	00:17:13.212	2.28	0.78	0.070
J42A	-125.2997	45.9331	2011-12-13	00:17:13.517	2.83	2.34	0.286
FN14A	-124.9647	47.0248	2011-12-13	00:17:14.554	2.41	0.88	0.054
M01A	-126.7221	49.1504	2011-12-13	00:17:15.542	2.86	2.60	0.032
J42A	-125.2997	45.9331	2011-12-13	00:17:15.597	2.42	0.68	0.134
J33A	-124.5708	45.1066	2011-12-13	00:17:17.629	10.04	9.10	0.992
J29A	-128.0084	45.1757	2011-12-13	00:17:19.440	4.92	5.46	0.894
J23A	-129.6825	44.8440	2011-12-13	00:17:20.752	2.31	1.04	0.070
J42A	-125.2997	45.9331	2011-12-13	00:17:20.797	3.32	2.96	0.563
J28A	-127.1564	45.0636	2011-12-13	00:17:21.278	5.01	9.10	0.860
J34A	-125.4145	45.3057	2011-12-13	00:17:21.417	2.27	0.47	0.130
J35A	-126.2668	45.4989	2011-12-13	00:17:21.782	2.22	0.26	0.000
J35A	-126.2668	45.4989	2011-12-13	00:17:22.822	2.27	0.52	0.000
J30A	-128.9069	45.4242	2011-12-13	00:17:24.122	3.17	6.76	0.339
J52A	-127.0159	46.9920	2011-12-13	00:17:25.420	2.96	4.94	0.247
J43A	-126.1721	46.1378	2011-12-13	00:17:27.519	2.95	7.54	0.255
FN18A	-124.7248	46.6998	2011-12-13	00:17:28.698	6.89	12.12	0.983
J31A	-129.6727	45.5531	2011-12-13	00:17:29.060	2.21	0.26	0.099
NC27	-127.7579	47.7623	2011-12-13	00:17:33.220	2.34	1.04	0.030
J36A	-127.1225	45.6855	2011-12-13	00:17:37.137	2.83	3.64	0.132
J53A	-127.9221	47.1642	2011-12-13	00:17:38.695	3.04	3.12	0.379
J37A	-127.9853	45.8642	2011-12-13	00:17:38.940	5.35	5.46	0.921
J67A	-127.0842	48.1500	2011-12-13	00:17:43.100	2.51	1.04	0.129
J54A	-128.8116	47.3358	2011-12-13	00:17:44.401	5.44	9.10	0.965
J61A	-128.1972	47.8725	2011-12-13	00:17:44.923	4.29	6.50	0.831
J55A	-129.7076	47.5305	2011-12-13	00:17:47.000	8.76	13.52	0.998
J29A	-128.0084	45.1757	2011-12-13	00:17:47.520	5.40	4.94	0.944
J45A	-127.9049	46.5209	2011-12-13	00:17:52.739	5.51	11.44	0.973
J50A	-125.2991	46.6402	2011-12-13	00:17:53.451	3.40	6.71	0.591
J46A	-128.7883	46.6639	2011-12-13	00:17:54.287	3.07	5.98	0.219
J52A	-127.0159	46.9920	2011-12-13	00:17:55.060	3.91	4.16	0.751
J38A	-128.8531	46.0395	2011-12-13	00:17:55.320	3.63	8.32	0.614
J63A	-130.0033	48.2065	2011-12-13	00:17:56.370	3.63	5.20	0.691
J30A	-128.9069	45.4242	2011-12-13	00:18:00.002	4.92	7.02	0.915
J42A	-125.2997	45.9331	2011-12-13	00:18:02.813	3.60	6.29	0.696
J31A	-129.6727	45.5531	2011-12-13	00:18:05.980	3.62	7.54	0.486
J42A	-125.2997	45.9331	2011-12-13	00:18:07.389	2.22	0.26	0.110
NC89	-126.8488	48.6705	2011-12-13	00:18:11.189	2.69	1.82	0.109
J51A	-126.1641	46.7970	2011-12-13	00:18:13.833	2.86	4.21	0.340
J35A	-126.2668	45.4989	2011-12-13	00:18:14.302	2.67	2.34	0.067
J43A	-126.1721	46.1378	2011-12-13	00:18:14.319	3.46	2.86	0.504
J45A	-127.9049	46.5209	2011-12-13	00:18:15.619	3.49	4.16	0.552
J44A	-127.0390	46.3230	2011-12-13	00:18:15.870	4.25	7.28	0.782
FN14A	-124.9647	47.0248	2011-12-13	00:18:18.618	2.96	2.13	0.231
J54A	-128.8116	47.3358	2011-12-13	00:18:18.721	3.94	5.98	0.732
J73A	-126.1925	48.7677	2011-12-13	00:18:22.117	2.25	0.52	0.069
FN18A	-124.7248	46.6998	2011-12-13	00:18:24.026	3.83	5.25	0.762
J52A	-127.0159	46.9920	2011-12-13	00:18:24.180	4.66	6.76	0.906
J73A	-126.1925	48.7677	2011-12-13	00:18:24.717	3.14	2.34	0.152
M07A	-125.1168	44.8987	2011-12-13	00:18:24.973	4.06	4.42	0.475
J36A	-127.1225	45.6855	2011-12-13	00:18:29.137	3.18	7.02	0.278
J25A	-124.6216	44.4729	2011-12-13	00:18:29.393	2.57	1.82	0.134
J39A	-129.6441	46.1760	2011-12-13	00:18:30.422	3.70	4.94	0.507
NC89	-126.8488	48.6705	2011-12-13	00:18:30.949	2.32	1.04	0.077
J28A	-127.1564	45.0636	2011-12-13	00:18:30.958	2.47	2.86	0.105
J52A	-127.0159	46.9920	2011-12-13	00:18:31.460	2.28	1.56	0.000
J33A	-124.5708	45.1066	2011-12-13	00:18:31.469	2.67	1.30	0.166
FN18A	-124.7248	46.6998	2011-12-13	00:18:31.514	3.99	5.88	0.804
J61A	-128.1972	47.8725	2011-12-13	00:18:34.323	2.69	1.82	0.133
FN14A	-124.9647	47.0248	2011-12-13	00:18:37.130	2.30	1.51	0.042
J39A	-129.6441	46.1760	2011-12-13	00:18:37.182	2.24	0.52	0.118
FN14A	-124.9647	47.0248	2011-12-13	00:18:38.794	2.51	0.88	0.074
J50A	-125.2991	46.6402	2011-12-13	00:18:41.915	4.03	7.96	0.839
J38A	-128.8531	46.0395	2011-12-13	00:18:43.680	3.37	5.98	0.502
J63A	-130.0033	48.2065	2011-12-13	00:18:43.690	9.90	10.14	1.000
J25A	-124.6216	44.4729	2011-12-13	00:18:46.033	2.27	0.78	0.067
J29A	-128.0084	45.1757	2011-12-13	00:18:50.180	8.27	14.82	0.995
J30A	-128.9069	45.4242	2011-12-13	00:18:50.962	2.55	1.04	0.153
J43A	-126.1721	46.1378	2011-12-13	00:18:52.019	2.60	1.82	0.111
KEMF	-129.0988	47.9737	2011-12-13	00:18:53.049	2.62	1.82	0.092
J55A	-129.7076	47.5305	2011-12-13	00:18:53.560	7.14	13.52	0.998
J42A	-125.2997	45.9331	2011-12-13	00:18:56.893	3.53	7.12	0.661
J41A	-124.5372	45.8119	2011-12-13	00:18:58.975	2.57	2.34	0.288
J44A	-127.0390	46.3230	2011-12-13	00:19:03.450	2.41	0.78	0.066
J46A	-128.7883	46.6639	2011-12-13	00:19:03.707	2.36	0.52	0.047
J33A	-124.5708	45.1066	2011-12-13	00:19:06.569	4.51	3.64	0.955
J49A	-124.4275	46.4378	2011-12-13	00:19:06.666	2.43	1.30	0.148
J43A	-126.1721	46.1378	2011-12-13	00:19:07.099	3.71	7.28	0.626
J38A	-128.8531	46.0395	2011-12-13	00:19:09.940	2.87	2.86	0.289
J28A	-127.1564	45.0636	2011-12-13	00:19:11.518	2.45	1.56	0.102
J38A	-128.8531	46.0395	2011-12-13	00:19:12.540	2.23	0.52	0.119
FN16A	-125.5161	46.7996	2011-12-13	00:19:15.614	2.59	2.76	0.077
FN18A	-124.7248	46.6998	2011-12-13	00:19:17.690	5.32	7.96	0.944
KEMF	-129.0988	47.9737	2011-12-13	00:19:18.529	2.55	1.56	0.069
KEMF	-129.0988	47.9737	2011-12-13	00:19:21.649	2.47	1.56	0.041
J52A	-127.0159	46.9920	2011-12-13	00:19:23.720	2.78	4.42	0.133
J53A	-127.9221	47.1642	2011-12-13	00:19:28.415	4.53	7.02	0.931
J31A	-129.6727	45.5531	2011-12-13	00:19:28.660	2.21	0.26	0.099
J23A	-129.6825	44.8440	2011-12-13	00:19:28.932	2.64	2.60	0.114
M01A	-126.7221	49.1504	2011-12-13	00:19:30.482	3.60	3.12	0.032
J30A	-128.9069	45.4242	2011-12-13	00:19:31.262	2.29	1.04	0.112
J45A	-127.9049	46.5209	2011-12-13	00:19:32.579	2.42	1.04	0.141
J30A	-128.9069	45.4242	2011-12-13	00:19:32.822	2.20	0.26	0.112
J73A	-126.1925	48.7677	2011-12-13	00:19:33.877	2.46	1.04	0.075
J28A	-127.1564	45.0636	2011-12-13	00:19:33.878	4.61	7.02	0.788
J57A	-124.4505	47.0801	2011-12-13	00:19:34.649	2.34	1.04	0.000
M07A	-125.1168	44.8987	2011-12-13	00:19:37.773	3.29	3.12	0.238
J39A	-129.6441	46.1760	2011-12-13	00:19:39.322	2.98	2.60	0.273
J63A	-130.0033	48.2065	2011-12-13	00:19:39.330	4.95	8.58	0.979
J29A	-128.0084	45.1757	2011-12-13	00:19:39.580	8.13	13.52	0.995
J53A	-127.9221	47.1642	2011-12-13	00:19:40.895	4.30	6.50	0.907
J35A	-126.2668	45.4989	2011-12-13	00:19:43.482	2.31	1.30	0.000
J41A	-124.5372	45.8119	2011-12-13	00:19:45.151	2.89	2.55	0.469
J37A	-127.9853	45.8642	2011-12-13	00:19:49.200	4.00	4.68	0.635
J39A	-129.6441	46.1760	2011-12-13	00:19:49.722	2.28	0.52	0.118
J38A	-128.8531	46.0395	2011-12-13	00:19:53.360	2.25	0.52	0.119
J54A	-128.8116	47.3358	2011-12-13	00:19:55.701	4.18	11.96	0.813
J36A	-127.1225	45.6855	2011-12-13	00:19:55.717	2.55	1.56	0.056
J43A	-126.1721	46.1378	2011-12-13	00:19:56.239	2.63	2.34	0.121
J44A	-127.0390	46.3230	2011-12-13	00:19:56.490	2.43	0.78	0.070
J55A	-129.7076	47.5305	2011-12-13	00:20:01.940	8.08	13.52	0.998
J51A	-126.1641	46.7970	2011-12-13	00:20:03.241	3.63	4.84	0.764
J42A	-125.2997	45.9331	2011-12-13	00:20:04.909	2.61	2.96	0.198
J31A	-129.6727	45.5531	2011-12-13	00:20:05.840	3.69	4.94	0.516
J67A	-127.0842	48.1500	2011-12-13	00:20:07.140	2.42	1.82	0.116
J38A	-128.8531	46.0395	2011-12-13	00:20:08.440	3.22	3.90	0.435
J52A	-127.0159	46.9920	2011-12-13	00:20:08.700	4.34	7.54	0.866
J29A	-128.0084	45.1757	2011-12-13	00:20:10.000	3.06	4.16	0.265
M07A	-125.1168	44.8987	2011-12-13	00:20:20.673	5.00	7.54	0.726
J51A	-126.1641	46.7970	2011-12-13	00:20:22.169	3.95	8.16	0.861
J67A	-127.0842	48.1500	2011-12-13	00:20:22.740	2.21	0.26	0.104
J52A	-127.0159	46.9920	2011-12-13	00:20:24.820	2.54	2.08	0.054
J67A	-127.0842	48.1500	2011-12-13	00:20:24.820	2.29	1.04	0.104
J61A	-128.1972	47.8725	2011-12-13	00:20:26.643	2.86	2.34	0.202
J30A	-128.9069	45.4242	2011-12-13	00:20:27.162	3.09	3.38	0.311
J45A	-127.9049	46.5209	2011-12-13	00:20:27.179	2.53	2.34	0.169
J63A	-130.0033	48.2065	2011-12-13	00:20:28.470	5.92	6.24	0.999
KEMF	-129.0988	47.9737	2011-12-13	00:20:29.249	3.23	2.34	0.420
J61A	-128.1972	47.8725	2011-12-13	00:20:29.763	2.26	0.52	0.034
FN14A	-124.9647	47.0248	2011-12-13	00:20:31.114	2.80	3.80	0.148
J52A	-127.0159	46.9920	2011-12-13	00:20:34.440	4.35	7.02	0.868
J53A	-127.9221	47.1642	2011-12-13	00:20:36.275	8.87	12.74	0.998
J45A	-127.9049	46.5209	2011-12-13	00:20:36.799	3.33	3.90	0.482
J33A	-124.5708	45.1066	2011-12-13	00:20:38.089	2.65	2.34	0.153
J39A	-129.6441	46.1760	2011-12-13	00:20:38.342	2.67	4.68	0.179
NC89	-126.8488	48.6705	2011-12-13	00:20:39.649	2.34	1.30	0.077
J46A	-128.7883	46.6639	2011-12-13	00:20:43.287	3.34	7.80	0.316
J54A	-128.8116	47.3358	2011-12-13	00:20:43.801	6.30	6.24	0.994
J73A	-126.1925	48.7677	2011-12-13	00:20:45.117	2.27	0.78	0.069
J73A	-126.1925	48.7677	2011-12-13	00:20:47.197	2.49	2.08	0.077
J37A	-127.9853	45.8642	2011-12-13	00:20:48.220	2.59	1.30	0.159
J33A	-124.5708	45.1066	2011-12-13	00:20:50.309	8.13	8.06	0.992
J30A	-128.9069	45.4242	2011-12-13	00:20:51.862	2.38	1.04	0.118
J50A	-125.2991	46.6402	2011-12-13	00:20:51.915	4.19	7.33	0.882
NC89	-126.8488	48.6705	2011-12-13	00:20:54.209	2.35	1.30	0.077
J29A	-128.0084	45.1757	2011-12-13	00:20:55.240	6.03	6.24	0.995
J42A	-125.2997	45.9331	2011-12-13	00:20:56.909	3.89	5.46	0.799
J44A	-127.0390	46.3230	2011-12-13	00:20:57.850	2.58	1.30	0.101
J28A	-127.1564	45.0636	2011-12-13	00:20:59.678	2.53	2.08	0.115
J36A	-127.1225	45.6855	2011-12-13	00:21:00.457	2.47	1.04	0.041
J45A	-127.9049	46.5209	2011-12-13	00:21:00.459	2.54	3.12	0.172
FN14A	-124.9647	47.0248	2011-12-13	00:21:01.898	2.34	0.47	0.042
J35A	-126.2668	45.4989	2011-12-13	00:21:02.522	2.97	3.64	0.186
J36A	-127.1225	45.6855	2011-12-13	00:21:03.317	2.41	1.56	0.029
J68A	-127.8292	48.4810	2011-12-13	00:21:04.863	3.02	2.08	0.361
J36A	-127.1225	45.6855	2011-12-13	00:21:05.917	2.26	0.52	0.017
NC27	-127.7579	47.7623	2011-12-13	00:21:06.940	2.38	1.56	0.035
J43A	-126.1721	46.1378	2011-12-13	00:21:09.819	3.20	4.16	0.376
J29A	-128.0084	45.1757	2011-12-13	00:21:10.320	7.09	9.88	0.995
J73A	-126.1925	48.7677	2011-12-13	00:21:10.597	2.68	1.82	0.088
J37A	-127.9853	45.8642	2011-12-13	00:21:11.100	2.22	0.52	0.102
M07A	-125.1168	44.8987	2011-12-13	00:21:11.633	2.84	2.86	0.151
J30A	-128.9069	45.4242	2011-12-13	00:21:12.402	2.28	0.52	0.112
J34A	-125.4145	45.3057	2011-12-13	00:21:15.625	2.26	0.88	0.130
J54A	-128.8116	47.3358	2011-12-13	00:21:17.601	6.72	10.40	0.994
J55A	-129.7076	47.5305	2011-12-13	00:21:19.160	7.92	11.44	0.998
J37A	-127.9853	45.8642	2011-12-13	00:21:20.200	2.20	0.26	0.102
J61A	-128.1972	47.8725	2011-12-13	00:21:20.203	3.64	6.24	0.585
J73A	-126.1925	48.7677	2011-12-13	00:21:20.997	4.52	7.80	0.478
J51A	-126.1641	46.7970	2011-12-13	00:21:21.033	3.89	6.29	0.848
J37A	-127.9853	45.8642	2011-12-13	00:21:21.500	2.38	1.82	0.109
J63A	-130.0033	48.2065	2011-12-13	00:21:22.030	5.52	14.04	0.993
J57A	-124.4505	47.0801	2011-12-13	00:21:23.329	2.56	2.08	0.000
J52A	-127.0159	46.9920	2011-12-13	00:21:25.140	2.33	0.78	0.000
J45A	-127.9049	46.5209	2011-12-13	00:21:27.239	4.98	9.62	0.935
J53A	-127.9221	47.1642	2011-12-13	00:21:29.315	7.82	12.48	0.998
NC89	-126.8488	48.6705	2011-12-13	00:21:36.589	2.37	1.04	0.079
M07A	-125.1168	44.8987	2011-12-13	00:21:37.373	3.78	4.16	0.394
J30A	-128.9069	45.4242	2011-12-13	00:21:40.742	2.27	0.78	0.112
J50A	-125.2991	46.6402	2011-12-13	00:21:40.795	4.18	6.92	0.880
J33A	-124.5708	45.1066	2011-12-13	00:21:41.009	6.60	5.98	0.992
J44A	-127.0390	46.3230	2011-12-13	00:21:45.430	3.07	3.12	0.281
NC89	-126.8488	48.6705	2011-12-13	00:21:46.989	3.52	3.64	0.337
M01A	-126.7221	49.1504	2011-12-13	00:21:47.762	2.21	0.26	0.032
J37A	-127.9853	45.8642	2011-12-13	00:21:50.620	2.52	1.30	0.144
FN18A	-124.7248	46.6998	2011-12-13	00:21:50.986	2.52	1.09	0.126
M01A	-126.7221	49.1504	2011-12-13	00:21:51.142	2.30	0.78	0.032
M07A	-125.1168	44.8987	2011-12-13	00:21:52.973	4.48	4.94	0.603
J35A	-126.2668	45.4989	2011-12-13	00:21:54.002	2.83	5.20	0.120
J28A	-127.1564	45.0636	2011-12-13	00:21:55.318	5.68	7.80	0.949
J30A	-128.9069	45.4242	2011-12-13	00:21:56.082	3.96	3.38	0.654
J42A	-125.2997	45.9331	2011-12-13	00:21:56.605	3.05	3.80	0.413
J43A	-126.1721	46.1378	2011-12-13	00:22:00.519	4.04	6.24	0.744
NC27	-127.7579	47.7623	2011-12-13	00:22:00.760	2.58	2.34	0.076
J44A	-127.0390	46.3230	2011-12-13	00:22:07.530	2.78	1.56	0.148
FN18A	-124.7248	46.6998	2011-12-13	00:22:07.834	3.59	7.12	0.653
J37A	-127.9853	45.8642	2011-12-13	00:22:10.380	3.58	5.20	0.482
J54A	-128.8116	47.3358	2011-12-13	00:22:11.941	7.49	10.92	0.994
J29A	-128.0084	45.1757	2011-12-13	00:22:12.460	4.28	5.20	0.762
FN14A	-124.9647	47.0248	2011-12-13	00:22:12.618	5.27	7.75	0.967
J61A	-128.1972	47.8725	2011-12-13	00:22:12.983	2.27	0.52	0.034
J36A	-127.1225	45.6855	2011-12-13	00:22:13.517	3.68	4.16	0.505
J52A	-127.0159	46.9920	2011-12-13	00:22:14.540	4.16	6.24	0.826
J23A	-129.6825	44.8440	2011-12-13	00:22:14.552	3.17	4.16	0.308
J61A	-128.1972	47.8725	2011-12-13	00:22:15.323	2.29	1.04	0.034
J31A	-129.6727	45.5531	2011-12-13	00:22:16.620	4.75	6.24	0.853
J23A	-129.6825	44.8440	2011-12-13	00:22:16.632	2.41	0.52	0.080
J38A	-128.8531	46.0395	2011-12-13	00:22:17.140	3.88	5.46	0.700
J63A	-130.0033	48.2065	2011-12-13	00:22:17.670	7.02	13.26	1.000
J39A	-129.6441	46.1760	2011-12-13	00:22:18.702	2.29	0.78	0.118
J45A	-127.9049	46.5209	2011-12-13	00:22:20.279	4.35	6.76	0.855
J53A	-127.9221	47.1642	2011-12-13	00:22:22.355	11.24	10.92	0.998
J57A	-124.4505	47.0801	2011-12-13	00:22:23.389	5.15	8.06	0.962
J41A	-124.5372	45.8119	2011-12-13	00:22:24.271	2.59	2.34	0.300
J51A	-126.1641	46.7970	2011-12-13	00:22:24.473	3.78	8.37	0.823
J36A	-127.1225	45.6855	2011-12-13	00:22:24.957	2.55	2.08	0.057
J31A	-129.6727	45.5531	2011-12-13	00:22:25.460	2.58	1.56	0.143
J45A	-127.9049	46.5209	2011-12-13	00:22:25.999	2.93	1.82	0.302
J63A	-130.0033	48.2065	2011-12-13	00:22:26.250	2.38	1.82	0.007
J50A	-125.2991	46.6402	2011-12-13	00:22:26.763	3.71	7.33	0.741
M07A	-125.1168	44.8987	2011-12-13	00:22:29.113	4.34	8.06	0.557
J38A	-128.8531	46.0395	2011-12-13	00:22:30.400	3.24	3.64	0.446
J55A	-129.7076	47.5305	2011-12-13	00:22:31.180	7.62	15.60	0.998
J42A	-125.2997	45.9331	2011-12-13	00:22:36.957	2.45	1.30	0.144
J31A	-129.6727	45.5531	2011-12-13	00:22:38.200	4.77	5.72	0.855
J67A	-127.0842	48.1500	2011-12-13	00:22:38.200	2.34	0.78	0.104
J42A	-125.2997	45.9331	2011-12-13	00:22:39.453	2.29	0.68	0.110
J25A	-124.6216	44.4729	2011-12-13	00:22:39.513	2.36	0.78	0.070
J44A	-127.0390	46.3230	2011-12-13	00:22:40.810	2.25	0.78	0.053
J42A	-125.2997	45.9331	2011-12-13	00:22:45.277	2.73	2.34	0.236
J52A	-127.0159	46.9920	2011-12-13	00:22:45.480	4.80	11.18	0.920
J35A	-126.2668	45.4989	2011-12-13	00:22:48.082	2.24	0.52	0.000
M01A	-126.7221	49.1504	2011-12-13	00:22:51.722	2.79	2.08	0.032
J51A	-126.1641	46.7970	2011-12-13	00:22:57.753	2.47	2.13	0.162
FN18A	-124.7248	46.6998	2011-12-13	00:22:57.754	2.43	1.92	0.096
J68A	-127.8292	48.4810	2011-12-13	00:22:59.523	2.52	1.82	0.191
FN14A	-124.9647	47.0248	2011-12-13	00:23:00.666	3.75	4.21	0.685
J39A	-129.6441	46.1760	2011-12-13	00:23:01.082	3.02	4.42	0.285
M01A	-126.7221	49.1504	2011-12-13	00:23:04.722	2.85	2.60	0.032
J54A	-128.8116	47.3358	2011-12-13	00:23:06.021	7.04	8.84	0.994
J52A	-127.0159	46.9920	2011-12-13	00:23:07.060	2.75	2.86	0.115
FN18A	-124.7248	46.6998	2011-12-13	00:23:07.530	3.66	3.17	0.690
J61A	-128.1972	47.8725	2011-12-13	00:23:07.583	5.60	5.20	0.965
J57A	-124.4505	47.0801	2011-12-13	00:23:09.929	2.26	0.52	0.000
J53A	-127.9221	47.1642	2011-12-13	00:23:10.195	7.63	13.26	0.998
J63A	-130.0033	48.2065	2011-12-13	00:23:11.230	2.97	4.42	0.271
J38A	-128.8531	46.0395	2011-12-13	00:23:11.740	3.37	4.42	0.504
J45A	-127.9049	46.5209	2011-12-13	00:23:14.619	5.51	10.66	0.972
J29A	-128.0084	45.1757	2011-12-13	00:23:14.860	8.57	11.18	0.995
J23A	-129.6825	44.8440	2011-12-13	00:23:15.652	4.02	3.64	0.713
J38A	-128.8531	46.0395	2011-12-13	00:23:15.900	2.53	1.56	0.171
J57A	-124.4505	47.0801	2011-12-13	00:23:16.689	2.23	0.26	0.000
J50A	-125.2991	46.6402	2011-12-13	00:23:17.723	4.70	7.54	0.941
M07A	-125.1168	44.8987	2011-12-13	00:23:21.633	4.42	4.68	0.585
M08A	-124.8953	44.1187	2011-12-13	00:23:22.151	2.32	1.56	0.000
J33A	-124.5708	45.1066	2011-12-13	00:23:22.669	3.51	3.38	0.706
NC89	-126.8488	48.6705	2011-12-13	00:23:24.229	2.83	3.12	0.134
J23A	-129.6825	44.8440	2011-12-13	00:23:25.532	2.38	1.30	0.074
J35A	-126.2668	45.4989	2011-12-13	00:23:26.302	2.41	1.30	0.012
J36A	-127.1225	45.6855	2011-12-13	00:23:26.317	2.40	1.04	0.027
J23A	-129.6825	44.8440	2011-12-13	00:23:27.352	2.35	1.04	0.070
J25A	-124.6216	44.4729	2011-12-13	00:23:27.613	2.94	2.08	0.285
J35A	-126.2668	45.4989	2011-12-13	00:23:29.422	3.41	5.72	0.399
J42A	-125.2997	45.9331	2011-12-13	00:23:32.077	4.25	10.66	0.890
J31A	-129.6727	45.5531	2011-12-13	00:23:35.140	3.64	3.64	0.496
J29A	-128.0084	45.1757	2011-12-13	00:23:39.560	7.51	7.02	0.995
J37A	-127.9853	45.8642	2011-12-13	00:23:39.820	2.23	0.52	0.102
NC27	-127.7579	47.7623	2011-12-13	00:23:41.120	3.83	4.42	0.700
J43A	-126.1721	46.1378	2011-12-13	00:23:41.139	4.64	5.98	0.879
KEMF	-129.0988	47.9737	2011-12-13	00:23:42.949	3.47	4.42	0.558
J53A	-127.9221	47.1642	2011-12-13	00:23:47.635	2.74	3.38	0.203
J63A	-130.0033	48.2065	2011-12-13	00:23:49.190	3.07	3.38	0.339
J52A	-127.0159	46.9920	2011-12-13	00:23:50.220	2.72	2.60	0.108
J55A	-129.7076	47.5305	2011-12-13	00:23:52.560	2.29	0.52	0.032
J54A	-128.8116	47.3358	2011-12-13	00:23:52.821	6.55	8.58	0.994
J61A	-128.1972	47.8725	2011-12-13	00:23:53.603	2.60	3.38	0.108
J36A	-127.1225	45.6855	2011-12-13	00:23:55.957	2.82	2.34	0.126
J28A	-127.1564	45.0636	2011-12-13	00:24:00.118	4.27	7.02	0.695
J39A	-129.6441	46.1760	2011-12-13	00:24:00.362	2.51	1.56	0.149
J57A	-124.4505	47.0801	2011-12-13	00:24:02.709	3.91	6.76	0.647
J46A	-128.7883	46.6639	2011-12-13	00:24:02.967	4.20	7.54	0.673
J45A	-127.9049	46.5209	2011-12-13	00:24:03.759	4.94	11.44	0.932
J53A	-127.9221	47.1642	2011-12-13	00:24:05.315	9.90	9.62	0.998
J52A	-127.0159	46.9920	2011-12-13	00:24:05.560	2.54	2.08	0.054
J38A	-128.8531	46.0395	2011-12-13	00:24:09.200	3.00	2.60	0.342
J37A	-127.9853	45.8642	2011-12-13	00:24:12.320	2.39	1.04	0.113
J23A	-129.6825	44.8440	2011-12-13	00:24:12.852	2.46	2.34	0.087
J33A	-124.5708	45.1066	2011-12-13	00:24:14.669	5.58	9.88	0.982
J37A	-127.9853	45.8642	2011-12-13	00:24:15.180	2.22	0.26	0.102
J37A	-127.9853	45.8642	2011-12-13	00:24:16.480	2.23	0.52	0.102
J50A	-125.2991	46.6402	2011-12-13	00:24:18.251	2.44	1.09	0.099
M07A	-125.1168	44.8987	2011-12-13	00:24:19.353	3.53	3.90	0.316
J39A	-129.6441	46.1760	2011-12-13	00:24:20.902	4.77	4.16	0.852
J51A	-126.1641	46.7970	2011-12-13	00:24:20.953	2.42	2.13	0.143
J67A	-127.0842	48.1500	2011-12-13	00:24:21.680	3.02	2.34	0.245
J29A	-128.0084	45.1757	2011-12-13	00:24:21.940	3.10	3.38	0.283
J51A	-126.1641	46.7970	2011-12-13	00:24:22.825	2.33	1.30	0.114
NC27	-127.7579	47.7623	2011-12-13	00:24:23.240	2.71	2.08	0.103
J44A	-127.0390	46.3230	2011-12-13	00:24:23.510	2.50	1.30	0.084
J51A	-126.1641	46.7970	2011-12-13	00:24:24.489	2.21	0.26	0.114
J61A	-128.1972	47.8725	2011-12-13	00:24:24.803	2.72	3.38	0.144
J51A	-126.1641	46.7970	2011-12-13	00:24:26.985	2.84	2.96	0.329
J36A	-127.1225	45.6855	2011-12-13	00:24:28.197	2.97	3.90	0.191
J30A	-128.9069	45.4242	2011-12-13	00:24:28.962	3.55	4.68	0.486
J63A	-130.0033	48.2065	2011-12-13	00:24:30.530	3.97	4.94	0.830
J31A	-129.6727	45.5531	2011-12-13	00:24:32.340	3.13	3.90	0.295
J29A	-128.0084	45.1757	2011-12-13	00:24:34.160	6.91	7.80	0.995
J55A	-129.7076	47.5305	2011-12-13	00:24:34.680	2.41	1.30	0.054
J68A	-127.8292	48.4810	2011-12-13	00:24:36.503	2.53	1.30	0.193
J52A	-127.0159	46.9920	2011-12-13	00:24:40.140	4.74	18.20	0.916
M08A	-124.8953	44.1187	2011-12-13	00:24:40.671	2.58	2.86	0.000
J51A	-126.1641	46.7970	2011-12-13	00:24:43.833	3.21	4.42	0.558
J54A	-128.8116	47.3358	2011-12-13	00:24:48.461	8.80	8.06	0.994
J50A	-125.2991	46.6402	2011-12-13	00:24:48.619	2.74	2.34	0.205
FN14A	-124.9647	47.0248	2011-12-13	00:24:48.826	2.57	2.96	0.085
J65A	-125.1396	47.8913	2011-12-13	00:24:49.250	3.67	4.16	0.492
J61A	-128.1972	47.8725	2011-12-13	00:24:50.283	4.28	4.94	0.827
J38A	-128.8531	46.0395	2011-12-13	00:24:51.060	2.20	0.26	0.119
J44A	-127.0390	46.3230	2011-12-13	00:24:51.850	2.25	0.26	0.053
NC89	-126.8488	48.6705	2011-12-13	00:24:55.229	2.44	1.04	0.085
J42A	-125.2997	45.9331	2011-12-13	00:24:56.525	3.12	4.21	0.456
J57A	-124.4505	47.0801	2011-12-13	00:24:56.529	2.62	2.08	0.000
M01A	-126.7221	49.1504	2011-12-13	00:24:57.042	3.07	5.20	0.032
J28A	-127.1564	45.0636	2011-12-13	00:24:58.358	2.36	0.78	0.085
J45A	-127.9049	46.5209	2011-12-13	00:24:58.359	4.79	7.54	0.922
M07A	-125.1168	44.8987	2011-12-13	00:24:59.393	4.80	6.76	0.700
J28A	-127.1564	45.0636	2011-12-13	00:25:01.478	2.23	0.52	0.083
J65A	-125.1396	47.8913	2011-12-13	00:25:01.730	3.62	4.94	0.470
J46A	-128.7883	46.6639	2011-12-13	00:25:04.327	5.68	8.32	0.966
J39A	-129.6441	46.1760	2011-12-13	00:25:05.882	3.58	4.42	0.471
J33A	-124.5708	45.1066	2011-12-13	00:25:06.409	5.56	17.16	0.981
M07A	-125.1168	44.8987	2011-12-13	00:25:06.673	4.73	5.72	0.687
J63A	-130.0033	48.2065	2011-12-13	00:25:07.190	3.14	5.72	0.393
FN18A	-124.7248	46.6998	2011-12-13	00:25:11.498	2.32	0.88	0.074
J67A	-127.0842	48.1500	2011-12-13	00:25:12.900	2.61	1.30	0.145
J39A	-129.6441	46.1760	2011-12-13	00:25:12.902	2.58	1.30	0.162
NC89	-126.8488	48.6705	2011-12-13	00:25:13.429	2.38	0.78	0.080
J53A	-127.9221	47.1642	2011-12-13	00:25:14.475	4.28	14.56	0.905
J67A	-127.0842	48.1500	2011-12-13	00:25:14.720	2.30	0.78	0.104
J73A	-126.1925	48.7677	2011-12-13	00:25:15.517	2.50	2.08	0.078
M01A	-126.7221	49.1504	2011-12-13	00:25:16.542	2.30	0.52	0.032
J28A	-127.1564	45.0636	2011-12-13	00:25:17.858	2.24	0.52	0.083
J50A	-125.2991	46.6402	2011-12-13	00:25:18.571	2.71	2.13	0.196
KEMF	-129.0988	47.9737	2011-12-13	00:25:19.929	2.26	0.52	0.000
J42A	-125.2997	45.9331	2011-12-13	00:25:20.445	3.44	2.96	0.618
J55A	-129.7076	47.5305	2011-12-13	00:25:21.480	2.99	4.42	0.299
J63A	-130.0033	48.2065	2011-12-13	00:25:23.050	3.03	3.90	0.314
J30A	-128.9069	45.4242	2011-12-13	00:25:23.562	2.90	3.38	0.246
J37A	-127.9853	45.8642	2011-12-13	00:25:25.380	2.74	2.34	0.196
J51A	-126.1641	46.7970	2011-12-13	00:25:26.889	2.76	1.51	0.277
M01A	-126.7221	49.1504	2011-12-13	00:25:27.982	2.81	2.08	0.032
J29A	-128.0084	45.1757	2011-12-13	00:25:29.800	6.84	14.30	0.995
M08A	-124.8953	44.1187	2011-12-13	00:25:31.631	2.39	0.78	0.000
J36A	-127.1225	45.6855	2011-12-13	00:25:31.897	2.54	1.04	0.055
M07A	-125.1168	44.8987	2011-12-13	00:25:32.673	2.82	1.82	0.146
J36A	-127.1225	45.6855	2011-12-13	00:25:36.837	2.50	2.08	0.047
J51A	-126.1641	46.7970	2011-12-13	00:25:37.081	2.75	3.80	0.273
FN18A	-124.7248	46.6998	2011-12-13	00:25:37.082	3.41	2.76	0.556
J68A	-127.8292	48.4810	2011-12-13	00:25:38.123	3.36	3.64	0.493
J45A	-127.9049	46.5209	2011-12-13	00:25:40.219	2.69	2.34	0.209
J65A	-125.1396	47.8913	2011-12-13	00:25:42.290	2.30	0.78	0.118
M07A	-125.1168	44.8987	2011-12-13	00:25:46.193	5.31	4.42	0.766
J38A	-128.8531	46.0395	2011-12-13	00:25:48.520	2.68	4.16	0.215
J42A	-125.2997	45.9331	2011-12-13	00:25:49.565	3.00	2.13	0.384
J46A	-128.7883	46.6639	2011-12-13	00:25:50.347	2.89	2.86	0.158
J57A	-124.4505	47.0801	2011-12-13	00:25:51.129	3.64	4.68	0.474
J28A	-127.1564	45.0636	2011-12-13	00:25:52.438	2.59	2.34	0.126
M01A	-126.7221	49.1504	2011-12-13	00:25:53.982	2.49	2.60	0.032
J44A	-127.0390	46.3230	2011-12-13	00:25:53.990	3.11	2.34	0.299
J68A	-127.8292	48.4810	2011-12-13	00:25:54.763	2.55	1.82	0.198
J54A	-128.8116	47.3358	2011-12-13	00:25:57.621	3.68	16.64	0.631
J42A	-125.2997	45.9331	2011-12-13	00:26:00.797	2.90	4.21	0.330
J35A	-126.2668	45.4989	2011-12-13	00:26:03.342	2.73	3.38	0.081
M08A	-124.8953	44.1187	2011-12-13	00:26:05.171	3.17	3.90	0.291
J52A	-127.0159	46.9920	2011-12-13	00:26:08.020	2.40	0.78	0.013
J45A	-127.9049	46.5209	2011-12-13	00:26:09.079	2.21	0.26	0.124
J51A	-126.1641	46.7970	2011-12-13	00:26:09.529	2.44	1.09	0.151
J73A	-126.1925	48.7677	2011-12-13	00:26:09.597	2.79	3.64	0.098
FN18A	-124.7248	46.6998	2011-12-13	00:26:13.482	4.58	5.04	0.909
J30A	-128.9069	45.4242	2011-12-13	00:26:13.742	3.97	16.90	0.660
J55A	-129.7076	47.5305	2011-12-13	00:26:15.820	2.50	1.04	0.083
J45A	-127.9049	46.5209	2011-12-13	00:26:16.619	2.38	0.78	0.133
J33A	-124.5708	45.1066	2011-12-13	00:26:17.909	4.01	7.28	0.887
J61A	-128.1972	47.8725	2011-12-13	00:26:18.683	4.36	8.58	0.844
J53A	-127.9221	47.1642	2011-12-13	00:26:18.955	10.54	10.14	0.998
J52A	-127.0159	46.9920	2011-12-13	00:26:19.200	2.28	1.30	0.000
NC27	-127.7579	47.7623	2011-12-13	00:26:24.920	2.77	1.82	0.121
M07A	-125.1168	44.8987	2011-12-13	00:26:25.193	3.24	2.34	0.221
J29A	-128.0084	45.1757	2011-12-13	00:26:25.960	7.19	8.58	0.995
J46A	-128.7883	46.6639	2011-12-13	00:26:27.527	3.29	5.46	0.296
J23A	-129.6825	44.8440	2011-12-13	00:26:28.312	2.84	2.86	0.170
J68A	-127.8292	48.4810	2011-12-13	00:26:30.123	2.25	1.04	0.144
NC89	-126.8488	48.6705	2011-12-13	00:26:31.949	2.32	0.78	0.077
J55A	-129.7076	47.5305	2011-12-13	00:26:34.540	2.96	1.82	0.282
J31A	-129.6727	45.5531	2011-12-13	00:26:34.800	3.33	4.16	0.366
J28A	-127.1564	45.0636	2011-12-13	00:26:35.858	2.68	4.42	0.143
J23A	-129.6825	44.8440	2011-12-13	00:26:38.712	3.14	2.34	0.293
J73A	-126.1925	48.7677	2011-12-13	00:26:39.237	2.21	0.26	0.069
J50A	-125.2991	46.6402	2011-12-13	00:26:39.483	4.99	11.28	0.954
J73A	-126.1925	48.7677	2011-12-13	00:26:40.797	2.26	0.78	0.069
J49A	-124.4275	46.4378	2011-12-13	00:26:40.938	2.30	1.51	0.125
J44A	-127.0390	46.3230	2011-12-13	00:26:41.830	3.88	6.50	0.652
J67A	-127.0842	48.1500	2011-12-13	00:26:43.900	2.33	1.04	0.104
M07A	-125.1168	44.8987	2011-12-13	00:26:44.173	3.01	3.12	0.181
J38A	-128.8531	46.0395	2011-12-13	00:26:46.500	3.11	4.68	0.389
J55A	-129.7076	47.5305	2011-12-13	00:26:48.580	2.77	1.82	0.180
M08A	-124.8953	44.1187	2011-12-13	00:26:49.111	2.74	2.60	0.000
J39A	-129.6441	46.1760	2011-12-13	00:26:49.362	2.55	1.82	0.157
J45A	-127.9049	46.5209	2011-12-13	00:26:49.899	2.63	2.08	0.192
J29A	-128.0084	45.1757	2011-12-13	00:26:52.480	7.13	8.06	0.995
J42A	-125.2997	45.9331	2011-12-13	00:26:53.421	4.07	6.92	0.845
KEMF	-129.0988	47.9737	2011-12-13	00:26:53.789	2.59	1.56	0.082
J63A	-130.0033	48.2065	2011-12-13	00:26:53.790	5.13	5.72	0.984
KEMF	-129.0988	47.9737	2011-12-13	00:26:55.089	2.21	0.26	0.000
J42A	-125.2997	45.9331	2011-12-13	00:26:59.037	2.21	0.47	0.110
FN18A	-124.7248	46.6998	2011-12-13	00:27:01.946	2.32	1.09	0.074
J54A	-128.8116	47.3358	2011-12-13	00:27:02.621	6.66	15.86	0.994
J43A	-126.1721	46.1378	2011-12-13	00:27:04.459	4.39	12.22	0.837
FN18A	-124.7248	46.6998	2011-12-13	00:27:04.858	2.86	2.96	0.251
J61A	-128.1972	47.8725	2011-12-13	00:27:05.483	3.31	5.20	0.420
J30A	-128.9069	45.4242	2011-12-13	00:27:07.302	3.23	3.12	0.358
J53A	-127.9221	47.1642	2011-12-13	00:27:07.315	11.15	10.66	0.998
J36A	-127.1225	45.6855	2011-12-13	00:27:08.097	2.20	0.26	0.017
J49A	-124.4275	46.4378	2011-12-13	00:27:09.018	2.67	2.13	0.213
J45A	-127.9049	46.5209	2011-12-13	00:27:09.659	3.85	13.52	0.704
J23A	-129.6825	44.8440	2011-12-13	00:27:10.432	2.26	0.78	0.070
J30A	-128.9069	45.4242	2011-12-13	00:27:11.722	2.32	0.78	0.112
M07A	-125.1168	44.8987	2011-12-13	00:27:12.253	4.14	4.16	0.497
J43A	-126.1721	46.1378	2011-12-13	00:27:14.599	2.26	0.78	0.039
J46A	-128.7883	46.6639	2011-12-13	00:27:15.887	2.55	2.34	0.077
J33A	-124.5708	45.1066	2011-12-13	00:27:15.889	7.14	9.36	0.992
J51A	-126.1641	46.7970	2011-12-13	00:27:16.089	2.62	1.72	0.223
J55A	-129.7076	47.5305	2011-12-13	00:27:16.920	6.92	11.96	0.998
M01A	-126.7221	49.1504	2011-12-13	00:27:18.222	3.28	3.12	0.032
J51A	-126.1641	46.7970	2011-12-13	00:27:19.417	2.43	1.51	0.147
J44A	-127.0390	46.3230	2011-12-13	00:27:20.050	2.59	1.82	0.103
J44A	-127.0390	46.3230	2011-12-13	00:27:21.090	2.22	0.26	0.053
J39A	-129.6441	46.1760	2011-12-13	00:27:21.862	2.86	2.86	0.230
J36A	-127.1225	45.6855	2011-12-13	00:27:25.257	2.47	1.30	0.040
J29A	-128.0084	45.1757	2011-12-13	00:27:28.360	7.98	8.06	0.995
J67A	-127.0842	48.1500	2011-12-13	00:27:30.440	2.66	1.56	0.152
J50A	-125.2991	46.6402	2011-12-13	00:27:30.443	4.74	7.33	0.945
J43A	-126.1721	46.1378	2011-12-13	00:27:31.759	2.67	2.08	0.131
J36A	-127.1225	45.6855	2011-12-13	00:27:32.277	2.38	1.30	0.023
M07A	-125.1168	44.8987	2011-12-13	00:27:33.053	2.55	2.34	0.119
J44A	-127.0390	46.3230	2011-12-13	00:27:34.350	3.82	4.94	0.629
J46A	-128.7883	46.6639	2011-12-13	00:27:34.867	2.50	0.78	0.069
J52A	-127.0159	46.9920	2011-12-13	00:27:35.120	2.24	0.26	0.000
J31A	-129.6727	45.5531	2011-12-13	00:27:36.420	2.99	2.34	0.253
J28A	-127.1564	45.0636	2011-12-13	00:27:37.998	7.41	7.80	0.988
NC27	-127.7579	47.7623	2011-12-13	00:27:38.240	2.73	1.82	0.106
J57A	-124.4505	47.0801	2011-12-13	00:27:38.509	2.58	2.08	0.000
J25A	-124.6216	44.4729	2011-12-13	00:27:38.513	2.25	0.26	0.067
J35A	-126.2668	45.4989	2011-12-13	00:27:39.282	3.72	9.10	0.558
NC27	-127.7579	47.7623	2011-12-13	00:27:40.840	2.23	0.26	0.030
J23A	-129.6825	44.8440	2011-12-13	00:27:41.112	2.84	1.56	0.170
J42A	-125.2997	45.9331	2011-12-13	00:27:41.261	4.28	4.84	0.892
J61A	-128.1972	47.8725	2011-12-13	00:27:42.143	3.26	3.38	0.397
J29A	-128.0084	45.1757	2011-12-13	00:27:46.820	3.72	4.94	0.558
J45A	-127.9049	46.5209	2011-12-13	00:27:48.659	2.64	1.82	0.195
J55A	-129.7076	47.5305	2011-12-13	00:27:49.420	6.52	10.14	0.998
NC89	-126.8488	48.6705	2011-12-13	00:27:49.949	2.21	0.52	0.077
J54A	-128.8116	47.3358	2011-12-13	00:27:50.721	7.66	8.06	0.994
FN18A	-124.7248	46.6998	2011-12-13	00:27:51.242	4.28	5.25	0.880
J46A	-128.7883	46.6639	2011-12-13	00:27:52.027	3.01	2.34	0.197
J61A	-128.1972	47.8725	2011-12-13	00:27:52.803	4.41	5.98	0.854
J63A	-130.0033	48.2065	2011-12-13	00:27:53.070	3.07	2.08	0.339
J37A	-127.9853	45.8642	2011-12-13	00:27:54.880	4.76	7.80	0.844
J52A	-127.0159	46.9920	2011-12-13	00:27:56.960	3.82	7.28	0.722
J45A	-127.9049	46.5209	2011-12-13	00:27:59.319	4.48	8.58	0.876
J46A	-128.7883	46.6639	2011-12-13	00:28:00.087	2.85	5.20	0.143
J43A	-126.1721	46.1378	2011-12-13	00:28:00.879	4.37	5.20	0.833
FN14A	-124.9647	47.0248	2011-12-13	00:28:01.226	2.58	2.34	0.086
J51A	-126.1641	46.7970	2011-12-13	00:28:03.097	2.29	0.47	0.114
J36A	-127.1225	45.6855	2011-12-13	00:28:03.477	2.60	2.60	0.066
J33A	-124.5708	45.1066	2011-12-13	00:28:04.769	7.21	13.00	0.992
J38A	-128.8531	46.0395	2011-12-13	00:28:06.320	2.36	2.86	0.122
J52A	-127.0159	46.9920	2011-12-13	00:28:07.360	3.02	3.90	0.286
J38A	-128.8531	46.0395	2011-12-13	00:28:08.660	2.21	0.26	0.119
J54A	-128.8116	47.3358	2011-12-13	00:28:14.901	3.97	7.02	0.743
J46A	-128.7883	46.6639	2011-12-13	00:28:15.947	2.33	1.04	0.045
FN16A	-125.5161	46.7996	2011-12-13	00:28:16.414	2.83	3.17	0.123
J30A	-128.9069	45.4242	2011-12-13	00:28:17.502	4.64	8.06	0.874
J38A	-128.8531	46.0395	2011-12-13	00:28:18.540	2.87	2.60	0.286
J44A	-127.0390	46.3230	2011-12-13	00:28:18.550	2.27	1.04	0.053
J50A	-125.2991	46.6402	2011-12-13	00:28:19.531	5.29	9.41	0.965
J31A	-129.6727	45.5531	2011-12-13	00:28:22.700	3.13	2.86	0.296
J34A	-125.4145	45.3057	2011-12-13	00:28:23.897	2.62	2.13	0.178
J29A	-128.0084	45.1757	2011-12-13	00:28:24.520	3.52	4.16	0.467
J52A	-127.0159	46.9920	2011-12-13	00:28:25.300	2.41	0.78	0.017
NC89	-126.8488	48.6705	2011-12-13	00:28:25.829	2.59	1.30	0.100
J67A	-127.0842	48.1500	2011-12-13	00:28:27.120	2.24	0.52	0.104
J57A	-124.4505	47.0801	2011-12-13	00:28:31.289	2.33	1.04	0.000
FN14A	-124.9647	47.0248	2011-12-13	00:28:32.010	2.77	1.92	0.132
J57A	-124.4505	47.0801	2011-12-13	00:28:33.629	2.29	0.26	0.000
J39A	-129.6441	46.1760	2011-12-13	00:28:34.922	2.31	0.52	0.118
J42A	-125.2997	45.9331	2011-12-13	00:28:35.965	4.77	9.20	0.944
J35A	-126.2668	45.4989	2011-12-13	00:28:37.522	2.52	1.56	0.036
KEMF	-129.0988	47.9737	2011-12-13	00:28:37.789	2.29	1.30	0.000
J61A	-128.1972	47.8725	2011-12-13	00:28:38.043	3.15	4.16	0.344
J41A	-124.5372	45.8119	2011-12-13	00:28:38.047	2.40	1.09	0.212
J67A	-127.0842	48.1500	2011-12-13	00:28:39.860	2.63	1.30	0.148
FN18A	-124.7248	46.6998	2011-12-13	00:28:39.914	2.76	4.00	0.199
J73A	-126.1925	48.7677	2011-12-13	00:28:40.397	2.41	0.78	0.072
J31A	-129.6727	45.5531	2011-12-13	00:28:41.160	2.64	1.56	0.155
J23A	-129.6825	44.8440	2011-12-13	00:28:42.992	2.87	2.60	0.180
FN18A	-124.7248	46.6998	2011-12-13	00:28:43.242	2.34	0.68	0.074
M07A	-125.1168	44.8987	2011-12-13	00:28:43.253	2.97	3.90	0.174
M01A	-126.7221	49.1504	2011-12-13	00:28:43.502	2.94	2.34	0.032
FN14A	-124.9647	47.0248	2011-12-13	00:28:44.074	2.74	2.76	0.118
J39A	-129.6441	46.1760	2011-12-13	00:28:46.102	3.22	2.60	0.354
J53A	-127.9221	47.1642	2011-12-13	00:28:47.415	4.69	7.80	0.947
NC27	-127.7579	47.7623	2011-12-13	00:28:47.920	2.72	2.86	0.103
J68A	-127.8292	48.4810	2011-12-13	00:28:48.443	2.22	0.52	0.144
J44A	-127.0390	46.3230	2011-12-13	00:28:48.450	2.33	1.04	0.053
J28A	-127.1564	45.0636	2011-12-13	00:28:48.978	3.41	7.54	0.365
J57A	-124.4505	47.0801	2011-12-13	00:28:49.749	2.29	0.78	0.000
J31A	-129.6727	45.5531	2011-12-13	00:28:50.260	2.87	1.82	0.213
J51A	-126.1641	46.7970	2011-12-13	00:28:50.521	2.98	2.76	0.414
J38A	-128.8531	46.0395	2011-12-13	00:28:51.040	3.74	9.36	0.662
J37A	-127.9853	45.8642	2011-12-13	00:28:51.300	3.05	2.08	0.299
J33A	-124.5708	45.1066	2011-12-13	00:28:56.249	8.04	8.32	0.992
J54A	-128.8116	47.3358	2011-12-13	00:29:00.141	4.77	4.68	0.927
J55A	-129.7076	47.5305	2011-12-13	00:29:00.660	10.07	16.38	0.998
J29A	-128.0084	45.1757	2011-12-13	00:29:02.740	3.96	8.84	0.647
M07A	-125.1168	44.8987	2011-12-13	00:29:03.533	2.43	1.30	0.111
M08A	-124.8953	44.1187	2011-12-13	00:29:04.831	2.49	1.04	0.000
J53A	-127.9221	47.1642	2011-12-13	00:29:07.695	3.31	5.20	0.536
J41A	-124.5372	45.8119	2011-12-13	00:29:10.079	2.34	0.68	0.188
J52A	-127.0159	46.9920	2011-12-13	00:29:10.280	5.56	9.36	0.969
FN18A	-124.7248	46.6998	2011-12-13	00:29:12.362	5.01	4.84	0.934
J30A	-128.9069	45.4242	2011-12-13	00:29:12.882	3.15	5.98	0.333
NC27	-127.7579	47.7623	2011-12-13	00:29:13.140	2.79	5.72	0.131
M08A	-124.8953	44.1187	2011-12-13	00:29:15.231	2.34	0.78	0.000
NC89	-126.8488	48.6705	2011-12-13	00:29:15.489	2.37	1.04	0.079
J42A	-125.2997	45.9331	2011-12-13	00:29:17.149	2.52	1.51	0.167
NC89	-126.8488	48.6705	2011-12-13	00:29:17.309	2.42	1.04	0.083
J35A	-126.2668	45.4989	2011-12-13	00:29:18.602	3.49	4.68	0.442
J43A	-126.1721	46.1378	2011-12-13	00:29:19.919	2.47	1.56	0.075
J29A	-128.0084	45.1757	2011-12-13	00:29:20.940	3.83	4.42	0.598
J36A	-127.1225	45.6855	2011-12-13	00:29:21.217	4.77	3.90	0.860
J51A	-126.1641	46.7970	2011-12-13	00:29:22.137	2.62	2.76	0.221
J28A	-127.1564	45.0636	2011-12-13	00:29:24.858	2.29	0.78	0.083
J63A	-130.0033	48.2065	2011-12-13	00:29:26.410	2.99	2.86	0.285
J45A	-127.9049	46.5209	2011-12-13	00:29:27.979	2.77	4.94	0.230
J44A	-127.0390	46.3230	2011-12-13	00:29:30.310	2.95	4.68	0.228
KEMF	-129.0988	47.9737	2011-12-13	00:29:40.969	2.34	0.52	0.000
J67A	-127.0842	48.1500	2011-12-13	00:29:42.260	3.35	3.38	0.350
J23A	-129.6825	44.8440	2011-12-13	00:29:42.272	2.97	2.86	0.221
M07A	-125.1168	44.8987	2011-12-13	00:29:43.573	3.50	5.98	0.304
NC89	-126.8488	48.6705	2011-12-13	00:29:43.829	2.34	0.78	0.077
J31A	-129.6727	45.5531	2011-12-13	00:29:44.080	3.69	5.72	0.514
M01A	-126.7221	49.1504	2011-12-13	00:29:46.162	2.60	1.82	0.032
J45A	-127.9049	46.5209	2011-12-13	00:29:47.479	3.22	3.12	0.431
J41A	-124.5372	45.8119	2011-12-13	00:29:48.143	2.45	0.68	0.233
J33A	-124.5708	45.1066	2011-12-13	00:29:48.249	7.87	8.32	0.992
J28A	-127.1564	45.0636	2011-12-13	00:29:50.598	5.18	6.24	0.884
J46A	-128.7883	46.6639	2011-12-13	00:29:51.367	2.55	1.56	0.076
J51A	-126.1641	46.7970	2011-12-13	00:29:53.129	2.53	2.34	0.185
J23A	-129.6825	44.8440	2011-12-13	00:29:53.192	2.31	1.04	0.070
J54A	-128.8116	47.3358	2011-12-13	00:29:53.441	4.04	15.86	0.767
J23A	-129.6825	44.8440	2011-12-13	00:29:55.272	2.39	1.30	0.077
NC89	-126.8488	48.6705	2011-12-13	00:29:55.789	2.58	1.56	0.099
J25A	-124.6216	44.4729	2011-12-13	00:29:55.793	2.60	2.08	0.145
J61A	-128.1972	47.8725	2011-12-13	00:29:56.303	2.69	2.08	0.135
M07A	-125.1168	44.8987	2011-12-13	00:29:57.873	5.04	5.46	0.731
J29A	-128.0084	45.1757	2011-12-13	00:29:59.940	6.02	7.80	0.995
J57A	-124.4505	47.0801	2011-12-13	00:30:02.029	2.69	2.08	0.000
J52A	-127.0159	46.9920	2011-12-13	00:30:02.540	3.93	10.92	0.755
J37A	-127.9853	45.8642	2011-12-13	00:30:07.740	4.10	7.54	0.671
J51A	-126.1641	46.7970	2011-12-13	00:30:09.977	4.25	4.63	0.928
J39A	-129.6441	46.1760	2011-12-13	00:30:10.082	2.38	1.30	0.125
J31A	-129.6727	45.5531	2011-12-13	00:30:11.380	2.95	1.82	0.240
J67A	-127.0842	48.1500	2011-12-13	00:30:11.380	2.75	4.68	0.166
J53A	-127.9221	47.1642	2011-12-13	00:30:14.255	7.32	9.88	0.998
J29A	-128.0084	45.1757	2011-12-13	00:30:15.540	2.95	3.90	0.215
J50A	-125.2991	46.6402	2011-12-13	00:30:16.219	2.86	1.30	0.276
FN16A	-125.5161	46.7996	2011-12-13	00:30:23.086	2.55	2.34	0.073
J35A	-126.2668	45.4989	2011-12-13	00:30:23.342	2.31	1.30	0.000
J44A	-127.0390	46.3230	2011-12-13	00:30:23.350	4.74	5.72	0.886
J37A	-127.9853	45.8642	2011-12-13	00:30:23.860	2.75	2.34	0.198
J35A	-126.2668	45.4989	2011-12-13	00:30:25.942	2.25	0.52	0.000
J38A	-128.8531	46.0395	2011-12-13	00:30:27.500	3.87	3.38	0.698
J23A	-129.6825	44.8440	2011-12-13	00:30:27.772	2.51	1.30	0.095
NC89	-126.8488	48.6705	2011-12-13	00:30:28.029	2.52	1.04	0.093
J61A	-128.1972	47.8725	2011-12-13	00:30:30.103	3.17	5.46	0.352
J67A	-127.0842	48.1500	2011-12-13	00:30:31.140	3.10	3.64	0.266
J55A	-129.7076	47.5305	2011-12-13	00:30:34.000	6.06	15.86	0.998
J23A	-129.6825	44.8440	2011-12-13	00:30:35.572	2.22	0.26	0.070
J73A	-126.1925	48.7677	2011-12-13	00:30:35.577	3.24	3.90	0.168
J43A	-126.1721	46.1378	2011-12-13	00:30:38.959	2.40	1.82	0.052
FN18A	-124.7248	46.6998	2011-12-13	00:30:39.930	5.93	8.37	0.978
FN14A	-124.9647	47.0248	2011-12-13	00:30:44.922	3.74	5.67	0.676
J38A	-128.8531	46.0395	2011-12-13	00:30:46.220	2.75	1.56	0.236
M07A	-125.1168	44.8987	2011-12-13	00:30:46.493	4.70	5.72	0.676
J29A	-128.0084	45.1757	2011-12-13	00:30:50.380	2.60	2.34	0.105
J52A	-127.0159	46.9920	2011-12-13	00:30:50.900	5.95	11.44	0.990
J57A	-124.4505	47.0801	2011-12-13	00:30:53.249	4.30	4.94	0.859
NC27	-127.7579	47.7623	2011-12-13	00:30:53.760	3.33	4.42	0.411
J54A	-128.8116	47.3358	2011-12-13	00:30:57.141	5.03	10.14	0.942
J63A	-130.0033	48.2065	2011-12-13	00:30:57.150	5.11	7.54	0.983
FN16A	-125.5161	46.7996	2011-12-13	00:30:59.070	2.43	1.09	0.062
J53A	-127.9221	47.1642	2011-12-13	00:31:00.535	6.53	10.92	0.998
J61A	-128.1972	47.8725	2011-12-13	00:31:01.043	4.43	5.20	0.858
J39A	-129.6441	46.1760	2011-12-13	00:31:01.302	3.78	3.90	0.538
J57A	-124.4505	47.0801	2011-12-13	00:31:01.569	2.35	1.82	0.000
M08A	-124.8953	44.1187	2011-12-13	00:31:02.091	2.51	1.30	0.000
J35A	-126.2668	45.4989	2011-12-13	00:31:03.642	2.95	3.38	0.176
J68A	-127.8292	48.4810	2011-12-13	00:31:04.943	3.80	3.38	0.657
J45A	-127.9049	46.5209	2011-12-13	00:31:04.959	3.97	7.28	0.746
J35A	-126.2668	45.4989	2011-12-13	00:31:06.242	2.55	1.56	0.042
J50A	-125.2991	46.6402	2011-12-13	00:31:09.883	3.79	6.71	0.772
J38A	-128.8531	46.0395	2011-12-13	00:31:10.140	3.35	3.90	0.492
J36A	-127.1225	45.6855	2011-12-13	00:31:10.937	3.21	3.64	0.294
J44A	-127.0390	46.3230	2011-12-13	00:31:11.450	3.65	3.90	0.554
M01A	-126.7221	49.1504	2011-12-13	00:31:14.302	2.82	4.94	0.032
J46A	-128.7883	46.6639	2011-12-13	00:31:15.347	4.17	4.42	0.659
J29A	-128.0084	45.1757	2011-12-13	00:31:16.900	6.92	8.32	0.995
M07A	-125.1168	44.8987	2011-12-13	00:31:16.913	5.63	5.20	0.827
J63A	-130.0033	48.2065	2011-12-13	00:31:19.250	2.75	2.86	0.105
J33A	-124.5708	45.1066	2011-12-13	00:31:19.509	5.00	7.02	0.972
J61A	-128.1972	47.8725	2011-12-13	00:31:22.623	2.48	1.04	0.072
J42A	-125.2997	45.9331	2011-12-13	00:31:24.445	3.74	7.12	0.760
FN18A	-124.7248	46.6998	2011-12-13	00:31:26.314	2.21	0.26	0.074
J31A	-129.6727	45.5531	2011-12-13	00:31:26.520	2.27	0.26	0.099
J33A	-124.5708	45.1066	2011-12-13	00:31:28.869	4.13	7.80	0.912
KEMF	-129.0988	47.9737	2011-12-13	00:31:30.429	2.51	1.30	0.056
J23A	-129.6825	44.8440	2011-12-13	00:31:32.252	2.42	0.78	0.081
J39A	-129.6441	46.1760	2011-12-13	00:31:37.442	2.61	1.56	0.167
J50A	-125.2991	46.6402	2011-12-13	00:31:38.379	2.86	1.72	0.279
J63A	-130.0033	48.2065	2011-12-13	00:31:41.870	3.95	5.72	0.824
M07A	-125.1168	44.8987	2011-12-13	00:31:41.873	3.16	5.46	0.207
J51A	-126.1641	46.7970	2011-12-13	00:31:42.953	2.36	1.30	0.118
J52A	-127.0159	46.9920	2011-12-13	00:31:43.160	4.60	10.92	0.899
J55A	-129.7076	47.5305	2011-12-13	00:31:44.460	8.33	14.04	0.998
M07A	-125.1168	44.8987	2011-12-13	00:31:44.733	2.25	1.04	0.105
J54A	-128.8116	47.3358	2011-12-13	00:31:44.981	6.88	9.10	0.994
M01A	-126.7221	49.1504	2011-12-13	00:31:44.982	2.68	2.60	0.032
J53A	-127.9221	47.1642	2011-12-13	00:31:46.295	7.57	10.40	0.998
J39A	-129.6441	46.1760	2011-12-13	00:31:46.802	2.73	1.56	0.189
J61A	-128.1972	47.8725	2011-12-13	00:31:47.583	4.18	4.42	0.794
J29A	-128.0084	45.1757	2011-12-13	00:31:48.620	8.43	7.80	0.995
J73A	-126.1925	48.7677	2011-12-13	00:31:50.977	2.24	0.26	0.069
J51A	-126.1641	46.7970	2011-12-13	00:31:51.689	5.93	6.50	0.991
NC89	-126.8488	48.6705	2011-12-13	00:31:52.529	2.57	1.56	0.098
J45A	-127.9049	46.5209	2011-12-13	00:31:54.099	3.28	4.16	0.460
J38A	-128.8531	46.0395	2011-12-13	00:31:54.600	2.82	2.34	0.267
J46A	-128.7883	46.6639	2011-12-13	00:31:56.427	2.42	1.56	0.056
J44A	-127.0390	46.3230	2011-12-13	00:31:58.250	3.17	2.60	0.326
J50A	-125.2991	46.6402	2011-12-13	00:31:58.347	3.98	9.83	0.825
J45A	-127.9049	46.5209	2011-12-13	00:32:00.339	2.82	1.56	0.255
J38A	-128.8531	46.0395	2011-12-13	00:32:02.140	2.22	0.26	0.119
J28A	-127.1564	45.0636	2011-12-13	00:32:02.158	6.42	7.28	0.988
J41A	-124.5372	45.8119	2011-12-13	00:32:03.759	2.85	4.42	0.440
J44A	-127.0390	46.3230	2011-12-13	00:32:05.790	2.31	1.04	0.053
J39A	-129.6441	46.1760	2011-12-13	00:32:06.302	2.29	0.52	0.118
J30A	-128.9069	45.4242	2011-12-13	00:32:08.902	2.43	0.78	0.129
J61A	-128.1972	47.8725	2011-12-13	00:32:09.423	3.04	2.34	0.289
J34A	-125.4145	45.3057	2011-12-13	00:32:11.033	2.94	2.55	0.288
KEMF	-129.0988	47.9737	2011-12-13	00:32:12.289	3.26	4.94	0.439
J42A	-125.2997	45.9331	2011-12-13	00:32:12.493	4.35	11.28	0.900
J35A	-126.2668	45.4989	2011-12-13	00:32:12.542	2.60	2.34	0.053
FN16A	-125.5161	46.7996	2011-12-13	00:32:14.158	2.23	0.47	0.055
J31A	-129.6727	45.5531	2011-12-13	00:32:14.360	2.96	2.34	0.241
M07A	-125.1168	44.8987	2011-12-13	00:32:15.413	4.16	3.90	0.503
J63A	-130.0033	48.2065	2011-12-13	00:32:15.670	2.76	2.08	0.111
J29A	-128.0084	45.1757	2011-12-13	00:32:15.920	6.42	8.84	0.995
J37A	-127.9853	45.8642	2011-12-13	00:32:16.700	4.63	6.50	0.815
FN18A	-124.7248	46.6998	2011-12-13	00:32:21.642	3.84	5.25	0.762
J33A	-124.5708	45.1066	2011-12-13	00:32:22.169	9.52	9.36	0.992
J44A	-127.0390	46.3230	2011-12-13	00:32:22.690	2.20	0.26	0.053
J43A	-126.1721	46.1378	2011-12-13	00:32:24.779	4.22	5.72	0.801
J25A	-124.6216	44.4729	2011-12-13	00:32:25.553	2.25	0.52	0.067
J54A	-128.8116	47.3358	2011-12-13	00:32:30.741	6.90	9.36	0.994
M07A	-125.1168	44.8987	2011-12-13	00:32:31.273	4.02	7.02	0.464
J61A	-128.1972	47.8725	2011-12-13	00:32:32.823	4.44	6.24	0.860
NC27	-127.7579	47.7623	2011-12-13	00:32:33.860	3.44	2.34	0.478
J51A	-126.1641	46.7970	2011-12-13	00:32:37.865	2.28	0.88	0.114
J53A	-127.9221	47.1642	2011-12-13	00:32:40.635	8.15	9.10	0.998
J52A	-127.0159	46.9920	2011-12-13	00:32:41.400	4.37	4.94	0.871
J45A	-127.9049	46.5209	2011-12-13	00:32:44.279	3.38	8.84	0.506
J36A	-127.1225	45.6855	2011-12-13	00:32:44.537	2.24	0.52	0.017
J38A	-128.8531	46.0395	2011-12-13	00:32:45.040	3.48	5.46	0.551
J29A	-128.0084	45.1757	2011-12-13	00:32:45.300	6.18	7.28	0.995
J31A	-129.6727	45.5531	2011-12-13	00:32:46.340	2.91	2.60	0.227
NC89	-126.8488	48.6705	2011-12-13	00:32:46.349	2.31	0.78	0.077
J50A	-125.2991	46.6402	2011-12-13	00:32:46.811	3.77	6.08	0.767
J30A	-128.9069	45.4242	2011-12-13	00:32:51.542	4.26	4.42	0.781
J23A	-129.6825	44.8440	2011-12-13	00:32:51.552	3.27	2.60	0.349
NC27	-127.7579	47.7623	2011-12-13	00:32:56.740	2.55	1.30	0.071
J42A	-125.2997	45.9331	2011-12-13	00:32:59.085	3.84	9.62	0.787
J35A	-126.2668	45.4989	2011-12-13	00:33:01.942	4.12	8.06	0.734
J28A	-127.1564	45.0636	2011-12-13	00:33:05.078	3.78	10.92	0.507
M07A	-125.1168	44.8987	2011-12-13	00:33:05.333	2.54	1.82	0.118
J63A	-130.0033	48.2065	2011-12-13	00:33:06.110	2.71	2.60	0.092
J39A	-129.6441	46.1760	2011-12-13	00:33:09.742	2.52	2.34	0.151
J41A	-124.5372	45.8119	2011-12-13	00:33:09.903	3.00	2.76	0.537
J63A	-130.0033	48.2065	2011-12-13	00:33:10.010	3.24	4.42	0.472
J51A	-126.1641	46.7970	2011-12-13	00:33:10.313	2.35	0.88	0.114
FN16A	-125.5161	46.7996	2011-12-13	00:33:10.734	2.37	0.88	0.057
FN16A	-125.5161	46.7996	2011-12-13	00:33:11.566	2.23	0.47	0.055
J33A	-124.5708	45.1066	2011-12-13	00:33:11.829	9.06	9.10	0.992
J44A	-127.0390	46.3230	2011-12-13	00:33:11.830	2.84	2.60	0.178
M01A	-126.7221	49.1504	2011-12-13	00:33:12.602	2.40	1.30	0.032
FN18A	-124.7248	46.6998	2011-12-13	00:33:13.226	2.44	2.55	0.102
J25A	-124.6216	44.4729	2011-12-13	00:33:13.913	2.63	1.56	0.154
J29A	-128.0084	45.1757	2011-12-13	00:33:16.240	3.97	7.02	0.653
J63A	-130.0033	48.2065	2011-12-13	00:33:16.250	2.57	2.86	0.055
J43A	-126.1721	46.1378	2011-12-13	00:33:16.259	4.12	4.68	0.771
J46A	-128.7883	46.6639	2011-12-13	00:33:16.507	2.85	2.08	0.142
J36A	-127.1225	45.6855	2011-12-13	00:33:16.777	3.31	3.90	0.336
J73A	-126.1925	48.7677	2011-12-13	00:33:23.537	2.65	1.56	0.086
M07A	-125.1168	44.8987	2011-12-13	00:33:24.053	2.34	1.04	0.105
J61A	-128.1972	47.8725	2011-12-13	00:33:24.563	2.74	3.12	0.148
J37A	-127.9853	45.8642	2011-12-13	00:33:25.860	2.45	1.56	0.127
J54A	-128.8116	47.3358	2011-12-13	00:33:25.861	5.36	8.32	0.960
J52A	-127.0159	46.9920	2011-12-13	00:33:27.420	3.96	6.76	0.766
J36A	-127.1225	45.6855	2011-12-13	00:33:27.437	3.42	3.64	0.386
M08A	-124.8953	44.1187	2011-12-13	00:33:29.251	2.54	1.82	0.000
J41A	-124.5372	45.8119	2011-12-13	00:33:31.951	2.43	1.72	0.227
J50A	-125.2991	46.6402	2011-12-13	00:33:33.819	3.58	4.42	0.678
J45A	-127.9049	46.5209	2011-12-13	00:33:35.239	5.91	9.36	0.991
J38A	-128.8531	46.0395	2011-12-13	00:33:36.260	4.13	4.68	0.762
M07A	-125.1168	44.8987	2011-12-13	00:33:37.053	6.13	7.54	0.933
FN16A	-125.5161	46.7996	2011-12-13	00:33:38.606	2.48	1.09	0.066
J68A	-127.8292	48.4810	2011-12-13	00:33:38.863	2.51	2.60	0.189
M08A	-124.8953	44.1187	2011-12-13	00:33:40.691	2.98	3.12	0.159
J50A	-125.2991	46.6402	2011-12-13	00:33:41.515	4.45	5.88	0.918
J29A	-128.0084	45.1757	2011-12-13	00:33:41.720	4.70	5.72	0.864
J51A	-126.1641	46.7970	2011-12-13	00:33:43.801	2.85	1.72	0.333
J54A	-128.8116	47.3358	2011-12-13	00:33:45.621	2.63	1.56	0.085
J25A	-124.6216	44.4729	2011-12-13	00:33:45.633	2.52	1.56	0.119
J55A	-129.7076	47.5305	2011-12-13	00:33:47.440	6.34	13.26	0.998
J42A	-125.2997	45.9331	2011-12-13	00:33:49.629	5.33	7.12	0.964
J73A	-126.1925	48.7677	2011-12-13	00:33:49.797	2.54	1.56	0.080
J35A	-126.2668	45.4989	2011-12-13	00:33:51.862	3.06	3.12	0.226
FN18A	-124.7248	46.6998	2011-12-13	00:33:55.450	2.81	2.96	0.227
M07A	-125.1168	44.8987	2011-12-13	00:33:56.813	2.26	0.52	0.105
J52A	-127.0159	46.9920	2011-12-13	00:33:57.840	2.78	1.56	0.136
J28A	-127.1564	45.0636	2011-12-13	00:33:59.938	3.94	9.62	0.569
M08A	-124.8953	44.1187	2011-12-13	00:34:01.231	2.80	1.82	0.032
J55A	-129.7076	47.5305	2011-12-13	00:34:04.080	5.85	10.14	0.994
J33A	-124.5708	45.1066	2011-12-13	00:34:04.869	7.26	10.66	0.992
J44A	-127.0390	46.3230	2011-12-13	00:34:06.170	3.33	5.72	0.400
J53A	-127.9221	47.1642	2011-12-13	00:34:06.955	3.75	8.06	0.756
J31A	-129.6727	45.5531	2011-12-13	00:34:07.720	3.05	3.90	0.271
FN18A	-124.7248	46.6998	2011-12-13	00:34:07.722	3.91	5.46	0.783
J30A	-128.9069	45.4242	2011-12-13	00:34:08.242	2.79	4.68	0.206
J44A	-127.0390	46.3230	2011-12-13	00:34:10.850	2.43	2.08	0.070
M08A	-124.8953	44.1187	2011-12-13	00:34:11.371	2.27	0.52	0.000
J37A	-127.9853	45.8642	2011-12-13	00:34:15.000	3.36	5.72	0.404
J51A	-126.1641	46.7970	2011-12-13	00:34:15.833	3.84	4.84	0.837
M07A	-125.1168	44.8987	2011-12-13	00:34:19.953	4.69	6.24	0.674
J52A	-127.0159	46.9920	2011-12-13	00:34:20.980	3.33	3.64	0.475
J37A	-127.9853	45.8642	2011-12-13	00:34:22.280	3.31	5.46	0.385
J46A	-128.7883	46.6639	2011-12-13	00:34:22.547	2.61	2.34	0.087
J38A	-128.8531	46.0395	2011-12-13	00:34:24.360	4.24	5.20	0.789
J29A	-128.0084	45.1757	2011-12-13	00:34:26.700	5.27	9.88	0.931
J51A	-126.1641	46.7970	2011-12-13	00:34:31.433	2.66	1.92	0.236
J35A	-126.2668	45.4989	2011-12-13	00:34:36.842	2.69	1.56	0.072
J52A	-127.0159	46.9920	2011-12-13	00:34:38.920	2.75	1.30	0.117
J39A	-129.6441	46.1760	2011-12-13	00:34:40.482	3.13	3.64	0.322
J54A	-128.8116	47.3358	2011-12-13	00:34:41.521	3.46	10.66	0.512
J35A	-126.2668	45.4989	2011-12-13	00:34:43.862	2.31	0.78	0.000
J35A	-126.2668	45.4989	2011-12-13	00:34:44.642	2.29	0.78	0.000
J45A	-127.9049	46.5209	2011-12-13	00:34:45.179	4.06	4.94	0.775
J68A	-127.8292	48.4810	2011-12-13	00:34:46.203	3.32	2.34	0.478
J46A	-128.7883	46.6639	2011-12-13	00:34:46.467	2.44	1.04	0.060
J51A	-126.1641	46.7970	2011-12-13	00:34:47.241	2.30	0.68	0.114
J53A	-127.9221	47.1642	2011-12-13	00:34:51.415	8.51	10.40	0.998
J44A	-127.0390	46.3230	2011-12-13	00:34:51.930	2.23	0.52	0.053
M08A	-124.8953	44.1187	2011-12-13	00:34:57.391	2.64	2.34	0.000
J39A	-129.6441	46.1760	2011-12-13	00:35:02.322	3.31	3.12	0.381
J61A	-128.1972	47.8725	2011-12-13	00:35:03.103	2.69	4.42	0.135
J65A	-125.1396	47.8913	2011-12-13	00:35:06.230	2.85	2.08	0.210
J49A	-124.4275	46.4378	2011-12-13	00:35:06.794	2.56	2.96	0.182
M07A	-125.1168	44.8987	2011-12-13	00:35:14.033	4.69	5.98	0.675
J41A	-124.5372	45.8119	2011-12-13	00:35:16.575	2.26	0.68	0.188
J55A	-129.7076	47.5305	2011-12-13	00:35:16.620	9.58	17.94	0.998
J43A	-126.1721	46.1378	2011-12-13	00:35:17.679	2.90	2.86	0.229
J63A	-130.0033	48.2065	2011-12-13	00:35:18.450	2.81	2.08	0.148
J73A	-126.1925	48.7677	2011-12-13	00:35:18.977	2.80	4.16	0.100
J51A	-126.1641	46.7970	2011-12-13	00:35:19.481	2.87	2.13	0.348
J67A	-127.0842	48.1500	2011-12-13	00:35:21.300	2.85	1.82	0.196
FN18A	-124.7248	46.6998	2011-12-13	00:35:21.354	2.35	0.88	0.074
J31A	-129.6727	45.5531	2011-12-13	00:35:23.380	2.25	0.52	0.099
NC27	-127.7579	47.7623	2011-12-13	00:35:27.020	2.98	3.12	0.227
J36A	-127.1225	45.6855	2011-12-13	00:35:27.297	2.64	1.56	0.076
J34A	-125.4145	45.3057	2011-12-13	00:35:28.009	2.27	0.47	0.130
J39A	-129.6441	46.1760	2011-12-13	00:35:28.322	2.41	1.30	0.129
J34A	-125.4145	45.3057	2011-12-13	00:35:28.841	2.23	0.26	0.130
J36A	-127.1225	45.6855	2011-12-13	00:35:29.637	2.22	0.52	0.017
FN16A	-125.5161	46.7996	2011-12-13	00:35:31.758	2.35	1.30	0.055
FN14A	-124.9647	47.0248	2011-12-13	00:35:32.586	2.63	1.72	0.097
FN18A	-124.7248	46.6998	2011-12-13	00:35:33.002	4.21	9.62	0.865
J63A	-130.0033	48.2065	2011-12-13	00:35:33.530	2.55	1.56	0.050
J38A	-128.8531	46.0395	2011-12-13	00:35:33.780	3.54	3.12	0.576
J43A	-126.1721	46.1378	2011-12-13	00:35:35.619	2.86	3.64	0.210
J54A	-128.8116	47.3358	2011-12-13	00:35:36.901	6.42	8.32	0.994
M08A	-124.8953	44.1187	2011-12-13	00:35:36.911	2.37	1.04	0.000
J29A	-128.0084	45.1757	2011-12-13	00:35:37.940	9.41	8.58	0.995
J61A	-128.1972	47.8725	2011-12-13	00:35:38.983	4.07	5.46	0.756
J43A	-126.1721	46.1378	2011-12-13	00:35:40.559	2.21	0.26	0.039
J63A	-130.0033	48.2065	2011-12-13	00:35:41.070	3.01	2.86	0.295
J37A	-127.9853	45.8642	2011-12-13	00:35:41.580	2.79	2.60	0.213
J53A	-127.9221	47.1642	2011-12-13	00:35:41.595	6.03	10.92	0.998
J52A	-127.0159	46.9920	2011-12-13	00:35:41.840	2.70	2.08	0.103
J38A	-128.8531	46.0395	2011-12-13	00:35:44.700	2.33	1.04	0.119
J46A	-128.7883	46.6639	2011-12-13	00:35:48.087	2.38	0.78	0.050
J46A	-128.7883	46.6639	2011-12-13	00:35:49.647	2.28	0.52	0.045
J45A	-127.9049	46.5209	2011-12-13	00:35:49.919	4.49	5.98	0.878
J43A	-126.1721	46.1378	2011-12-13	00:35:51.739	3.73	3.90	0.638
J23A	-129.6825	44.8440	2011-12-13	00:35:53.292	2.82	2.86	0.160
KEMF	-129.0988	47.9737	2011-12-13	00:35:53.549	2.42	1.04	0.022
FN16A	-125.5161	46.7996	2011-12-13	00:35:54.430	2.28	0.47	0.055
M07A	-125.1168	44.8987	2011-12-13	00:35:56.153	2.56	3.38	0.120
J50A	-125.2991	46.6402	2011-12-13	00:35:56.299	2.96	5.67	0.339
M08A	-124.8953	44.1187	2011-12-13	00:35:56.411	3.34	2.60	0.407
J39A	-129.6441	46.1760	2011-12-13	00:36:01.342	2.66	2.60	0.178
NC89	-126.8488	48.6705	2011-12-13	00:36:02.129	2.60	2.08	0.101
J67A	-127.0842	48.1500	2011-12-13	00:36:02.900	2.52	2.34	0.130
J23A	-129.6825	44.8440	2011-12-13	00:36:07.072	4.63	5.20	0.897
J42A	-125.2997	45.9331	2011-12-13	00:36:08.573	4.54	5.67	0.921
J43A	-126.1721	46.1378	2011-12-13	00:36:09.159	2.34	0.52	0.039
J30A	-128.9069	45.4242	2011-12-13	00:36:10.962	2.42	2.08	0.126
J67A	-127.0842	48.1500	2011-12-13	00:36:13.040	2.44	1.82	0.119
J29A	-128.0084	45.1757	2011-12-13	00:36:14.340	8.25	9.62	0.995
NC27	-127.7579	47.7623	2011-12-13	00:36:14.340	2.76	3.64	0.115
J37A	-127.9853	45.8642	2011-12-13	00:36:15.900	2.98	2.08	0.276
J39A	-129.6441	46.1760	2011-12-13	00:36:19.542	2.71	3.64	0.187
J63A	-130.0033	48.2065	2011-12-13	00:36:19.810	7.36	13.00	1.000
J51A	-126.1641	46.7970	2011-12-13	00:36:21.673	2.31	1.30	0.114
J28A	-127.1564	45.0636	2011-12-13	00:36:21.898	7.65	9.10	0.988
J52A	-127.0159	46.9920	2011-12-13	00:36:22.140	3.02	3.12	0.290
J33A	-124.5708	45.1066	2011-12-13	00:36:22.149	2.21	0.26	0.000
J31A	-129.6727	45.5531	2011-12-13	00:36:23.440	3.83	5.46	0.567
J54A	-128.8116	47.3358	2011-12-13	00:36:24.481	6.63	8.06	0.994
M07A	-125.1168	44.8987	2011-12-13	00:36:25.273	3.13	4.94	0.202
J30A	-128.9069	45.4242	2011-12-13	00:36:28.122	2.21	0.26	0.112
J61A	-128.1972	47.8725	2011-12-13	00:36:28.643	4.62	8.06	0.896
FN18A	-124.7248	46.6998	2011-12-13	00:36:30.202	5.53	6.92	0.952
J65A	-125.1396	47.8913	2011-12-13	00:36:31.250	2.76	2.86	0.190
J51A	-126.1641	46.7970	2011-12-13	00:36:31.865	2.41	0.88	0.139
J52A	-127.0159	46.9920	2011-12-13	00:36:32.280	3.99	3.64	0.775
FN14A	-124.9647	47.0248	2011-12-13	00:36:32.906	3.96	5.04	0.773
J68A	-127.8292	48.4810	2011-12-13	00:36:34.623	3.83	3.90	0.667
FN16A	-125.5161	46.7996	2011-12-13	00:36:34.990	2.63	1.30	0.080
NC89	-126.8488	48.6705	2011-12-13	00:36:35.149	3.11	2.34	0.198
J29A	-128.0084	45.1757	2011-12-13	00:36:35.400	3.45	3.38	0.434
J38A	-128.8531	46.0395	2011-12-13	00:36:35.920	4.75	5.20	0.892
J31A	-129.6727	45.5531	2011-12-13	00:36:36.180	2.93	2.60	0.231
J37A	-127.9853	45.8642	2011-12-13	00:36:36.180	6.02	7.02	0.994
J45A	-127.9049	46.5209	2011-12-13	00:36:37.759	4.18	9.10	0.816
KEMF	-129.0988	47.9737	2011-12-13	00:36:39.309	2.37	1.04	0.006
J36A	-127.1225	45.6855	2011-12-13	00:36:40.617	3.26	5.72	0.315
M01A	-126.7221	49.1504	2011-12-13	00:36:42.422	2.26	0.52	0.032
J49A	-124.4275	46.4378	2011-12-13	00:36:45.178	2.31	1.72	0.125
J57A	-124.4505	47.0801	2011-12-13	00:36:45.289	4.58	7.54	0.914
J36A	-127.1225	45.6855	2011-12-13	00:36:48.157	2.29	0.78	0.017
J73A	-126.1925	48.7677	2011-12-13	00:36:50.497	2.87	2.86	0.111
J67A	-127.0842	48.1500	2011-12-13	00:36:50.740	2.22	0.26	0.104
M07A	-125.1168	44.8987	2011-12-13	00:36:53.093	4.20	4.94	0.513
J38A	-128.8531	46.0395	2011-12-13	00:36:58.020	3.74	3.12	0.665
J30A	-128.9069	45.4242	2011-12-13	00:36:58.022	2.50	1.30	0.143
J50A	-125.2991	46.6402	2011-12-13	00:36:58.907	5.97	8.37	0.992
J44A	-127.0390	46.3230	2011-12-13	00:37:00.370	3.23	3.90	0.354
J67A	-127.0842	48.1500	2011-12-13	00:37:00.880	3.28	3.12	0.322
J30A	-128.9069	45.4242	2011-12-13	00:37:01.142	2.52	2.34	0.147
J30A	-128.9069	45.4242	2011-12-13	00:37:03.482	2.42	1.30	0.127
J54A	-128.8116	47.3358	2011-12-13	00:37:04.261	2.87	4.42	0.187
J31A	-129.6727	45.5531	2011-12-13	00:37:05.040	2.69	3.64	0.164
J39A	-129.6441	46.1760	2011-12-13	00:37:05.562	2.28	0.52	0.118
J39A	-129.6441	46.1760	2011-12-13	00:37:07.382	2.39	0.78	0.126
M07A	-125.1168	44.8987	2011-12-13	00:37:07.653	2.99	2.34	0.177
J42A	-125.2997	45.9331	2011-12-13	00:37:07.853	5.55	9.83	0.972
J29A	-128.0084	45.1757	2011-12-13	00:37:09.200	5.93	7.54	0.989
J55A	-129.7076	47.5305	2011-12-13	00:37:09.980	4.86	11.44	0.959
J35A	-126.2668	45.4989	2011-12-13	00:37:11.802	4.66	5.20	0.883
J33A	-124.5708	45.1066	2011-12-13	00:37:11.809	8.73	8.32	0.992
J30A	-128.9069	45.4242	2011-12-13	00:37:12.582	3.10	4.42	0.315
M08A	-124.8953	44.1187	2011-12-13	00:37:14.931	2.67	1.82	0.000
J41A	-124.5372	45.8119	2011-12-13	00:37:15.967	2.20	0.26	0.188
J43A	-126.1721	46.1378	2011-12-13	00:37:16.499	2.74	2.60	0.152
FN18A	-124.7248	46.6998	2011-12-13	00:37:18.042	3.57	5.88	0.644
J51A	-126.1641	46.7970	2011-12-13	00:37:18.457	2.25	0.47	0.114
J37A	-127.9853	45.8642	2011-12-13	00:37:18.820	3.03	2.08	0.290
J23A	-129.6825	44.8440	2011-12-13	00:37:21.172	2.22	0.26	0.070
J49A	-124.4275	46.4378	2011-12-13	00:37:21.994	2.61	1.30	0.196
J55A	-129.7076	47.5305	2011-12-13	00:37:23.500	2.48	1.82	0.078
FN14A	-124.9647	47.0248	2011-12-13	00:37:24.698	2.43	1.30	0.057
J38A	-128.8531	46.0395	2011-12-13	00:37:25.060	2.87	3.38	0.288
FN18A	-124.7248	46.6998	2011-12-13	00:37:25.738	2.81	3.38	0.228
J61A	-128.1972	47.8725	2011-12-13	00:37:26.623	4.97	5.98	0.932
J51A	-126.1641	46.7970	2011-12-13	00:37:28.025	5.03	12.74	0.976
J45A	-127.9049	46.5209	2011-12-13	00:37:28.459	2.75	2.34	0.222
FN14A	-124.9647	47.0248	2011-12-13	00:37:28.858	3.28	3.80	0.396
J38A	-128.8531	46.0395	2011-12-13	00:37:29.220	3.35	3.64	0.495
J52A	-127.0159	46.9920	2011-12-13	00:37:30.260	2.24	0.52	0.000
J39A	-129.6441	46.1760	2011-12-13	00:37:30.522	2.78	4.68	0.203
J53A	-127.9221	47.1642	2011-12-13	00:37:31.055	2.54	2.34	0.142
J63A	-130.0033	48.2065	2011-12-13	00:37:34.430	3.21	3.38	0.451
NC27	-127.7579	47.7623	2011-12-13	00:37:34.680	3.32	3.12	0.404
J46A	-128.7883	46.6639	2011-12-13	00:37:34.687	3.47	5.72	0.374
J57A	-124.4505	47.0801	2011-12-13	00:37:35.729	3.73	8.06	0.534
J36A	-127.1225	45.6855	2011-12-13	00:37:36.777	2.60	2.86	0.066
J53A	-127.9221	47.1642	2011-12-13	00:37:37.555	4.82	7.02	0.957
J28A	-127.1564	45.0636	2011-12-13	00:37:37.818	3.86	10.14	0.538
J29A	-128.0084	45.1757	2011-12-13	00:37:43.000	8.31	9.62	0.995
J31A	-129.6727	45.5531	2011-12-13	00:37:43.000	2.58	1.04	0.144
J36A	-127.1225	45.6855	2011-12-13	00:37:43.537	3.34	3.90	0.350
M07A	-125.1168	44.8987	2011-12-13	00:37:43.793	6.55	7.02	0.933
J50A	-125.2991	46.6402	2011-12-13	00:37:45.291	2.82	6.50	0.250
J68A	-127.8292	48.4810	2011-12-13	00:37:46.903	3.13	2.60	0.404
J37A	-127.9853	45.8642	2011-12-13	00:37:49.500	3.24	3.12	0.360
J53A	-127.9221	47.1642	2011-12-13	00:37:56.535	4.63	8.84	0.941
M07A	-125.1168	44.8987	2011-12-13	00:37:58.613	5.56	5.98	0.807
J39A	-129.6441	46.1760	2011-12-13	00:38:00.422	2.46	1.30	0.139
J43A	-126.1721	46.1378	2011-12-13	00:38:01.479	2.57	1.82	0.104
J33A	-124.5708	45.1066	2011-12-13	00:38:02.509	7.73	10.92	0.992
J46A	-128.7883	46.6639	2011-12-13	00:38:03.027	2.51	1.56	0.071
FN14A	-124.9647	47.0248	2011-12-13	00:38:04.842	2.35	0.88	0.042
J63A	-130.0033	48.2065	2011-12-13	00:38:05.110	2.54	2.34	0.049
J29A	-128.0084	45.1757	2011-12-13	00:38:05.360	6.49	7.28	0.995
J36A	-127.1225	45.6855	2011-12-13	00:38:06.417	3.00	2.08	0.202
J46A	-128.7883	46.6639	2011-12-13	00:38:07.447	2.97	3.12	0.185
J44A	-127.0390	46.3230	2011-12-13	00:38:08.230	2.26	0.52	0.053
J23A	-129.6825	44.8440	2011-12-13	00:38:11.612	3.00	2.86	0.234
J54A	-128.8116	47.3358	2011-12-13	00:38:11.861	2.47	3.90	0.038
J51A	-126.1641	46.7970	2011-12-13	00:38:14.409	2.25	0.47	0.114
J42A	-125.2997	45.9331	2011-12-13	00:38:15.245	2.97	3.17	0.369
M07A	-125.1168	44.8987	2011-12-13	00:38:18.113	3.56	2.86	0.325
J55A	-129.7076	47.5305	2011-12-13	00:38:18.880	8.45	13.00	0.998
J65A	-125.1396	47.8913	2011-12-13	00:38:20.190	2.48	1.82	0.140
J45A	-127.9049	46.5209	2011-12-13	00:38:23.839	3.10	3.90	0.379
J54A	-128.8116	47.3358	2011-12-13	00:38:27.721	2.85	2.08	0.176
J28A	-127.1564	45.0636	2011-12-13	00:38:29.818	5.99	7.80	0.987
J43A	-126.1721	46.1378	2011-12-13	00:38:30.079	2.40	0.78	0.054
J38A	-128.8531	46.0395	2011-12-13	00:38:32.400	3.92	3.90	0.709
J63A	-130.0033	48.2065	2011-12-13	00:38:32.670	3.92	6.24	0.815
J35A	-126.2668	45.4989	2011-12-13	00:38:33.442	2.42	1.30	0.015
J35A	-126.2668	45.4989	2011-12-13	00:38:34.482	2.29	0.52	0.000
J50A	-125.2991	46.6402	2011-12-13	00:38:36.667	4.93	9.83	0.952
M08A	-124.8953	44.1187	2011-12-13	00:38:37.091	3.91	4.68	0.780
M07A	-125.1168	44.8987	2011-12-13	00:38:37.353	4.10	3.90	0.486
KEMF	-129.0988	47.9737	2011-12-13	00:38:39.169	2.37	1.04	0.007
J63A	-130.0033	48.2065	2011-12-13	00:38:39.690	2.47	2.34	0.032
J54A	-128.8116	47.3358	2011-12-13	00:38:40.201	4.08	8.58	0.780
J61A	-128.1972	47.8725	2011-12-13	00:38:40.203	3.88	2.86	0.686
J28A	-127.1564	45.0636	2011-12-13	00:38:40.218	4.08	4.16	0.625
J42A	-125.2997	45.9331	2011-12-13	00:38:42.493	2.28	0.47	0.110
J37A	-127.9853	45.8642	2011-12-13	00:38:42.800	4.56	5.98	0.798
J35A	-126.2668	45.4989	2011-12-13	00:38:44.102	3.63	4.42	0.512
J52A	-127.0159	46.9920	2011-12-13	00:38:45.140	3.73	2.60	0.691
J36A	-127.1225	45.6855	2011-12-13	00:38:46.197	3.54	5.46	0.441
J45A	-127.9049	46.5209	2011-12-13	00:38:47.499	2.27	0.52	0.124
J42A	-125.2997	45.9331	2011-12-13	00:38:50.397	2.27	0.88	0.110
KEMF	-129.0988	47.9737	2011-12-13	00:38:51.129	2.82	4.42	0.178
FN18A	-124.7248	46.6998	2011-12-13	00:38:51.642	3.67	6.29	0.697
J30A	-128.9069	45.4242	2011-12-13	00:38:52.422	2.36	1.30	0.115
J33A	-124.5708	45.1066	2011-12-13	00:38:54.249	7.87	8.32	0.992
J53A	-127.9221	47.1642	2011-12-13	00:38:54.775	6.51	10.14	0.998
J45A	-127.9049	46.5209	2011-12-13	00:38:56.859	2.48	1.30	0.156
J43A	-126.1721	46.1378	2011-12-13	00:39:00.499	2.51	1.04	0.085
J29A	-128.0084	45.1757	2011-12-13	00:39:00.740	8.59	10.92	0.995
J23A	-129.6825	44.8440	2011-12-13	00:39:00.752	2.71	2.08	0.124
J30A	-128.9069	45.4242	2011-12-13	00:39:01.782	2.75	1.82	0.195
J46A	-128.7883	46.6639	2011-12-13	00:39:01.787	2.85	2.08	0.144
NC27	-127.7579	47.7623	2011-12-13	00:39:04.120	2.23	0.52	0.030
J49A	-124.4275	46.4378	2011-12-13	00:39:04.746	3.71	3.80	0.743
J51A	-126.1641	46.7970	2011-12-13	00:39:05.785	3.19	4.42	0.545
J31A	-129.6727	45.5531	2011-12-13	00:39:06.720	2.41	2.60	0.110
J46A	-128.7883	46.6639	2011-12-13	00:39:12.447	2.86	1.82	0.145
KEMF	-129.0988	47.9737	2011-12-13	00:39:16.349	2.53	2.08	0.063
J54A	-128.8116	47.3358	2011-12-13	00:39:16.601	3.55	4.42	0.557
J63A	-130.0033	48.2065	2011-12-13	00:39:19.210	2.40	1.04	0.014
J28A	-127.1564	45.0636	2011-12-13	00:39:24.418	3.13	5.72	0.269
J39A	-129.6441	46.1760	2011-12-13	00:39:24.662	3.16	2.08	0.333
M07A	-125.1168	44.8987	2011-12-13	00:39:26.493	2.71	2.86	0.131
NC27	-127.7579	47.7623	2011-12-13	00:39:26.740	3.17	3.12	0.323
J38A	-128.8531	46.0395	2011-12-13	00:39:28.560	3.32	4.68	0.481
FN18A	-124.7248	46.6998	2011-12-13	00:39:29.498	2.22	0.68	0.074
FN18A	-124.7248	46.6998	2011-12-13	00:39:30.746	2.34	1.51	0.074
J34A	-125.4145	45.3057	2011-12-13	00:39:31.161	2.79	2.55	0.219
FN18A	-124.7248	46.6998	2011-12-13	00:39:33.242	2.23	0.26	0.074
J35A	-126.2668	45.4989	2011-12-13	00:39:33.242	3.81	4.68	0.601
J50A	-125.2991	46.6402	2011-12-13	00:39:34.075	2.80	3.59	0.241
J55A	-129.7076	47.5305	2011-12-13	00:39:34.540	2.88	2.34	0.241
J54A	-128.8116	47.3358	2011-12-13	00:39:34.801	5.29	8.84	0.956
J52A	-127.0159	46.9920	2011-12-13	00:39:35.580	2.45	1.30	0.028
J63A	-130.0033	48.2065	2011-12-13	00:39:38.450	4.56	4.94	0.952
J68A	-127.8292	48.4810	2011-12-13	00:39:38.703	2.30	1.30	0.144
J44A	-127.0390	46.3230	2011-12-13	00:39:39.230	2.57	1.04	0.099
J61A	-128.1972	47.8725	2011-12-13	00:39:40.783	5.66	9.10	0.969
J37A	-127.9853	45.8642	2011-12-13	00:39:44.160	2.63	3.12	0.171
J33A	-124.5708	45.1066	2011-12-13	00:39:44.429	8.71	9.36	0.992
FN18A	-124.7248	46.6998	2011-12-13	00:39:45.514	3.57	3.80	0.642
J53A	-127.9221	47.1642	2011-12-13	00:39:45.995	5.99	10.92	0.998
KEMF	-129.0988	47.9737	2011-12-13	00:39:46.509	2.48	0.78	0.044
J30A	-128.9069	45.4242	2011-12-13	00:39:48.322	3.60	6.76	0.503
J46A	-128.7883	46.6639	2011-12-13	00:39:48.847	2.23	0.26	0.045
J35A	-126.2668	45.4989	2011-12-13	00:39:51.962	2.23	0.26	0.000
J45A	-127.9049	46.5209	2011-12-13	00:39:52.239	3.00	7.54	0.334
J61A	-128.1972	47.8725	2011-12-13	00:39:53.523	3.49	4.94	0.509
J51A	-126.1641	46.7970	2011-12-13	00:39:57.577	4.43	4.63	0.944
M07A	-125.1168	44.8987	2011-12-13	00:39:57.693	2.61	1.04	0.124
J68A	-127.8292	48.4810	2011-12-13	00:39:57.943	2.41	1.82	0.161
J30A	-128.9069	45.4242	2011-12-13	00:39:58.982	3.26	2.60	0.371
J36A	-127.1225	45.6855	2011-12-13	00:39:59.257	2.99	2.34	0.199
J39A	-129.6441	46.1760	2011-12-13	00:40:02.102	2.92	3.90	0.251
FN16A	-125.5161	46.7996	2011-12-13	00:40:04.030	2.23	0.88	0.055
J42A	-125.2997	45.9331	2011-12-13	00:40:05.485	2.49	1.92	0.156
J63A	-130.0033	48.2065	2011-12-13	00:40:08.090	2.96	4.68	0.260
J23A	-129.6825	44.8440	2011-12-13	00:40:08.352	4.24	6.50	0.802
M07A	-125.1168	44.8987	2011-12-13	00:40:13.033	3.23	3.38	0.221
J49A	-124.4275	46.4378	2011-12-13	00:40:13.594	3.24	2.76	0.489
NC27	-127.7579	47.7623	2011-12-13	00:40:13.800	2.97	2.08	0.223
J52A	-127.0159	46.9920	2011-12-13	00:40:17.960	2.93	4.94	0.233
J51A	-126.1641	46.7970	2011-12-13	00:40:18.169	2.23	0.68	0.114
J29A	-128.0084	45.1757	2011-12-13	00:40:18.480	4.64	13.52	0.850
M01A	-126.7221	49.1504	2011-12-13	00:40:18.482	2.25	0.26	0.032
J31A	-129.6727	45.5531	2011-12-13	00:40:20.300	2.42	1.56	0.112
J44A	-127.0390	46.3230	2011-12-13	00:40:21.350	4.36	6.24	0.807
J39A	-129.6441	46.1760	2011-12-13	00:40:21.862	2.30	0.78	0.118
J63A	-130.0033	48.2065	2011-12-13	00:40:22.910	4.89	5.46	0.977
J73A	-126.1925	48.7677	2011-12-13	00:40:23.957	2.59	2.34	0.083
J42A	-125.2997	45.9331	2011-12-13	00:40:26.285	2.34	0.68	0.110
J43A	-126.1721	46.1378	2011-12-13	00:40:28.119	2.50	4.42	0.082
J51A	-126.1641	46.7970	2011-12-13	00:40:28.361	2.29	0.68	0.114
J31A	-129.6727	45.5531	2011-12-13	00:40:29.660	2.87	4.16	0.214
J54A	-128.8116	47.3358	2011-12-13	00:40:30.181	5.41	8.58	0.964
J68A	-127.8292	48.4810	2011-12-13	00:40:30.703	2.68	2.86	0.237
M07A	-125.1168	44.8987	2011-12-13	00:40:31.753	2.83	3.12	0.149
J63A	-130.0033	48.2065	2011-12-13	00:40:33.050	2.21	0.26	0.000
FN18A	-124.7248	46.6998	2011-12-13	00:40:33.354	4.30	3.38	0.881
J55A	-129.7076	47.5305	2011-12-13	00:40:33.560	2.49	1.56	0.079
J34A	-125.4145	45.3057	2011-12-13	00:40:34.185	2.56	1.09	0.166
J37A	-127.9853	45.8642	2011-12-13	00:40:34.600	3.26	5.20	0.367
J33A	-124.5708	45.1066	2011-12-13	00:40:35.389	8.92	8.06	0.992
J43A	-126.1721	46.1378	2011-12-13	00:40:37.479	2.41	1.04	0.057
FN14A	-124.9647	47.0248	2011-12-13	00:40:37.514	3.78	4.42	0.697
J53A	-127.9221	47.1642	2011-12-13	00:40:38.775	7.18	9.10	0.998
J38A	-128.8531	46.0395	2011-12-13	00:40:40.580	3.30	6.50	0.474
J46A	-128.7883	46.6639	2011-12-13	00:40:41.627	3.90	4.42	0.553
J45A	-127.9049	46.5209	2011-12-13	00:40:43.719	3.90	8.06	0.719
FN18A	-124.7248	46.6998	2011-12-13	00:40:43.754	2.92	3.38	0.290
J29A	-128.0084	45.1757	2011-12-13	00:40:45.260	3.22	3.38	0.332
J28A	-127.1564	45.0636	2011-12-13	00:40:46.578	3.28	3.64	0.316
NC89	-126.8488	48.6705	2011-12-13	00:40:48.389	2.46	1.56	0.087
M01A	-126.7221	49.1504	2011-12-13	00:40:48.642	2.86	2.60	0.032
J57A	-124.4505	47.0801	2011-12-13	00:40:48.649	6.07	8.06	0.992
J42A	-125.2997	45.9331	2011-12-13	00:40:56.653	3.30	5.67	0.555
J68A	-127.8292	48.4810	2011-12-13	00:40:56.963	2.24	0.52	0.144
J52A	-127.0159	46.9920	2011-12-13	00:40:57.740	6.09	11.96	0.993
J46A	-128.7883	46.6639	2011-12-13	00:41:01.127	3.07	3.64	0.217
J30A	-128.9069	45.4242	2011-12-13	00:41:01.382	3.52	3.90	0.472
J63A	-130.0033	48.2065	2011-12-13	00:41:01.390	5.28	7.54	0.988
J43A	-126.1721	46.1378	2011-12-13	00:41:02.439	2.43	1.04	0.061
M07A	-125.1168	44.8987	2011-12-13	00:41:06.073	2.52	1.30	0.117
J67A	-127.0842	48.1500	2011-12-13	00:41:07.620	3.41	5.98	0.372
J43A	-126.1721	46.1378	2011-12-13	00:41:09.459	3.30	3.64	0.427
J44A	-127.0390	46.3230	2011-12-13	00:41:09.710	2.62	2.60	0.109
J63A	-130.0033	48.2065	2011-12-13	00:41:10.230	3.60	3.90	0.678
J49A	-124.4275	46.4378	2011-12-13	00:41:11.210	3.18	3.80	0.460
J51A	-126.1641	46.7970	2011-12-13	00:41:11.625	2.55	1.72	0.193
J38A	-128.8531	46.0395	2011-12-13	00:41:12.300	2.49	1.30	0.160
J44A	-127.0390	46.3230	2011-12-13	00:41:12.570	2.27	0.78	0.053
J68A	-127.8292	48.4810	2011-12-13	00:41:14.643	4.61	5.20	0.875
J36A	-127.1225	45.6855	2011-12-13	00:41:15.697	2.57	2.34	0.061
J29A	-128.0084	45.1757	2011-12-13	00:41:16.200	9.48	11.18	0.995
M01A	-126.7221	49.1504	2011-12-13	00:41:16.722	2.26	0.78	0.032
NC89	-126.8488	48.6705	2011-12-13	00:41:18.289	2.27	0.26	0.077
J25A	-124.6216	44.4729	2011-12-13	00:41:18.553	2.47	0.78	0.104
J23A	-129.6825	44.8440	2011-12-13	00:41:19.332	3.94	4.16	0.677
J49A	-124.4275	46.4378	2011-12-13	00:41:20.362	2.48	1.72	0.160
J31A	-129.6727	45.5531	2011-12-13	00:41:21.920	2.94	2.08	0.234
J37A	-127.9853	45.8642	2011-12-13	00:41:21.920	3.25	6.76	0.365
J54A	-128.8116	47.3358	2011-12-13	00:41:22.701	6.41	8.06	0.994
KEMF	-129.0988	47.9737	2011-12-13	00:41:26.089	2.27	0.78	0.000
M07A	-125.1168	44.8987	2011-12-13	00:41:26.613	4.25	5.46	0.529
KEMF	-129.0988	47.9737	2011-12-13	00:41:26.869	2.20	0.26	0.000
J33A	-124.5708	45.1066	2011-12-13	00:41:27.129	9.28	8.32	0.992
J37A	-127.9853	45.8642	2011-12-13	00:41:27.640	2.33	1.56	0.102
J38A	-128.8531	46.0395	2011-12-13	00:41:28.160	3.30	4.68	0.474
J53A	-127.9221	47.1642	2011-12-13	00:41:28.175	6.84	11.96	0.998
J23A	-129.6825	44.8440	2011-12-13	00:41:28.952	2.49	2.08	0.091
J45A	-127.9049	46.5209	2011-12-13	00:41:31.299	3.87	9.88	0.712
J38A	-128.8531	46.0395	2011-12-13	00:41:32.840	3.18	2.86	0.418
FN14A	-124.9647	47.0248	2011-12-13	00:41:33.882	2.49	2.96	0.070
J46A	-128.7883	46.6639	2011-12-13	00:41:34.147	2.75	1.82	0.108
J50A	-125.2991	46.6402	2011-12-13	00:41:34.299	2.64	1.72	0.168
J51A	-126.1641	46.7970	2011-12-13	00:41:35.545	4.06	5.67	0.887
J30A	-128.9069	45.4242	2011-12-13	00:41:37.002	3.61	4.42	0.506
FN18A	-124.7248	46.6998	2011-12-13	00:41:37.626	5.07	7.12	0.936
J55A	-129.7076	47.5305	2011-12-13	00:41:37.780	2.29	1.30	0.032
J54A	-128.8116	47.3358	2011-12-13	00:41:44.801	4.53	8.32	0.886
J42A	-125.2997	45.9331	2011-12-13	00:41:46.365	3.29	4.63	0.550
J42A	-125.2997	45.9331	2011-12-13	00:41:50.525	2.54	1.51	0.172
J52A	-127.0159	46.9920	2011-12-13	00:41:52.080	4.84	11.96	0.923
J44A	-127.0390	46.3230	2011-12-13	00:41:52.090	2.26	0.52	0.053
M07A	-125.1168	44.8987	2011-12-13	00:41:53.913	2.23	0.52	0.105
J73A	-126.1925	48.7677	2011-12-13	00:41:58.337	2.44	1.82	0.074
J51A	-126.1641	46.7970	2011-12-13	00:41:58.841	2.35	0.68	0.114
J67A	-127.0842	48.1500	2011-12-13	00:41:59.100	3.81	5.72	0.528
NC27	-127.7579	47.7623	2011-12-13	00:42:00.140	2.52	2.34	0.064
J50A	-125.2991	46.6402	2011-12-13	00:42:00.507	2.36	0.88	0.070
J51A	-126.1641	46.7970	2011-12-13	00:42:00.713	2.72	1.92	0.260
J49A	-124.4275	46.4378	2011-12-13	00:42:01.754	2.45	1.09	0.153
J63A	-130.0033	48.2065	2011-12-13	00:42:01.970	3.16	3.90	0.413
J28A	-127.1564	45.0636	2011-12-13	00:42:02.238	6.32	8.58	0.988
J39A	-129.6441	46.1760	2011-12-13	00:42:03.002	2.25	1.04	0.118
J49A	-124.4275	46.4378	2011-12-13	00:42:03.210	2.20	0.26	0.125
J68A	-127.8292	48.4810	2011-12-13	00:42:04.303	2.87	2.60	0.302
J30A	-128.9069	45.4242	2011-12-13	00:42:04.562	3.01	3.64	0.285
J44A	-127.0390	46.3230	2011-12-13	00:42:04.830	3.74	3.64	0.597
KEMF	-129.0988	47.9737	2011-12-13	00:42:05.349	3.76	4.94	0.718
J25A	-124.6216	44.4729	2011-12-13	00:42:05.613	2.86	1.82	0.244
FN14A	-124.9647	47.0248	2011-12-13	00:42:09.658	2.46	1.51	0.064
J54A	-128.8116	47.3358	2011-12-13	00:42:10.021	6.07	7.54	0.994
NC89	-126.8488	48.6705	2011-12-13	00:42:10.809	3.27	3.38	0.239
J34A	-125.4145	45.3057	2011-12-13	00:42:13.609	3.28	2.96	0.442
J61A	-128.1972	47.8725	2011-12-13	00:42:14.963	2.76	2.86	0.156
J23A	-129.6825	44.8440	2011-12-13	00:42:16.012	2.83	3.38	0.166
J29A	-128.0084	45.1757	2011-12-13	00:42:18.340	4.13	8.06	0.713
J37A	-127.9853	45.8642	2011-12-13	00:42:18.860	7.78	9.10	0.994
M07A	-125.1168	44.8987	2011-12-13	00:42:19.393	4.05	4.68	0.473
J63A	-130.0033	48.2065	2011-12-13	00:42:19.910	3.33	2.34	0.522
J53A	-127.9221	47.1642	2011-12-13	00:42:21.215	4.65	9.88	0.944
J38A	-128.8531	46.0395	2011-12-13	00:42:21.980	4.32	7.80	0.805
J36A	-127.1225	45.6855	2011-12-13	00:42:21.997	2.62	2.60	0.072
J46A	-128.7883	46.6639	2011-12-13	00:42:22.247	2.83	2.60	0.136
J45A	-127.9049	46.5209	2011-12-13	00:42:22.779	4.20	6.50	0.821
J51A	-126.1641	46.7970	2011-12-13	00:42:24.633	3.15	3.59	0.525
J51A	-126.1641	46.7970	2011-12-13	00:42:26.505	2.22	0.26	0.114
J42A	-125.2997	45.9331	2011-12-13	00:42:27.965	3.16	3.38	0.476
J44A	-127.0390	46.3230	2011-12-13	00:42:28.490	2.66	1.82	0.117
J42A	-125.2997	45.9331	2011-12-13	00:42:30.461	2.46	1.92	0.147
J36A	-127.1225	45.6855	2011-12-13	00:42:30.837	2.30	1.04	0.017
FN18A	-124.7248	46.6998	2011-12-13	00:42:31.706	6.08	6.08	0.983
J54A	-128.8116	47.3358	2011-12-13	00:42:33.941	2.22	0.26	0.000
J29A	-128.0084	45.1757	2011-12-13	00:42:34.720	4.93	6.50	0.895
J42A	-125.2997	45.9331	2011-12-13	00:42:35.869	3.30	4.42	0.553
J54A	-128.8116	47.3358	2011-12-13	00:42:36.801	2.64	2.34	0.091
J33A	-124.5708	45.1066	2011-12-13	00:42:36.809	2.40	2.08	0.028
J54A	-128.8116	47.3358	2011-12-13	00:42:38.361	2.25	0.26	0.000
J35A	-126.2668	45.4989	2011-12-13	00:42:39.142	2.23	0.26	0.000
J33A	-124.5708	45.1066	2011-12-13	00:42:39.929	2.28	0.52	0.000
M07A	-125.1168	44.8987	2011-12-13	00:42:41.753	3.25	2.86	0.225
FN18A	-124.7248	46.6998	2011-12-13	00:42:42.314	2.38	0.88	0.083
J73A	-126.1925	48.7677	2011-12-13	00:42:42.537	2.54	1.56	0.080
J25A	-124.6216	44.4729	2011-12-13	00:42:42.793	2.28	1.04	0.067
J33A	-124.5708	45.1066	2011-12-13	00:42:46.689	3.06	6.24	0.433
J44A	-127.0390	46.3230	2011-12-13	00:42:46.950	2.71	1.82	0.129
J31A	-129.6727	45.5531	2011-12-13	00:42:47.720	3.75	3.64	0.540
J28A	-127.1564	45.0636	2011-12-13	00:42:49.558	2.22	0.26	0.083
J63A	-130.0033	48.2065	2011-12-13	00:42:50.070	6.32	9.10	1.000
J46A	-128.7883	46.6639	2011-12-13	00:42:53.187	2.24	0.26	0.045
J68A	-127.8292	48.4810	2011-12-13	00:42:53.703	3.01	4.68	0.355
J29A	-128.0084	45.1757	2011-12-13	00:42:54.220	2.31	1.30	0.059
NC89	-126.8488	48.6705	2011-12-13	00:42:55.009	2.26	0.26	0.077
J45A	-127.9049	46.5209	2011-12-13	00:42:57.359	2.75	2.08	0.224
J52A	-127.0159	46.9920	2011-12-13	00:42:58.120	2.42	1.82	0.019
J53A	-127.9221	47.1642	2011-12-13	00:42:59.175	2.36	1.56	0.087
J57A	-124.4505	47.0801	2011-12-13	00:43:00.989	3.66	4.94	0.489
J35A	-126.2668	45.4989	2011-12-13	00:43:03.322	4.46	4.42	0.837
J52A	-127.0159	46.9920	2011-12-13	00:43:03.840	2.96	3.12	0.249
M08A	-124.8953	44.1187	2011-12-13	00:43:04.111	2.65	1.82	0.000
J54A	-128.8116	47.3358	2011-12-13	00:43:04.361	5.58	9.10	0.973
J39A	-129.6441	46.1760	2011-12-13	00:43:08.522	2.77	2.86	0.201
J36A	-127.1225	45.6855	2011-12-13	00:43:08.797	2.30	0.78	0.017
J38A	-128.8531	46.0395	2011-12-13	00:43:09.560	2.31	1.04	0.119
J37A	-127.9853	45.8642	2011-12-13	00:43:10.340	2.76	1.56	0.202
J55A	-129.7076	47.5305	2011-12-13	00:43:10.340	2.71	1.82	0.155
J61A	-128.1972	47.8725	2011-12-13	00:43:13.203	2.53	1.30	0.088
J45A	-127.9049	46.5209	2011-12-13	00:43:16.079	2.44	1.30	0.146
M01A	-126.7221	49.1504	2011-12-13	00:43:18.142	2.81	2.34	0.032
J50A	-125.2991	46.6402	2011-12-13	00:43:19.131	2.83	2.96	0.260
J55A	-129.7076	47.5305	2011-12-13	00:43:19.440	3.33	4.68	0.484
J46A	-128.7883	46.6639	2011-12-13	00:43:19.967	2.82	4.68	0.131
J30A	-128.9069	45.4242	2011-12-13	00:43:20.482	3.64	6.24	0.518
J25A	-124.6216	44.4729	2011-12-13	00:43:21.273	3.02	3.12	0.326
J42A	-125.2997	45.9331	2011-12-13	00:43:26.413	2.83	5.04	0.291
J29A	-128.0084	45.1757	2011-12-13	00:43:27.760	7.65	12.74	0.995
J53A	-127.9221	47.1642	2011-12-13	00:43:28.555	2.32	0.78	0.082
J37A	-127.9853	45.8642	2011-12-13	00:43:31.400	2.81	3.90	0.219
J63A	-130.0033	48.2065	2011-12-13	00:43:33.750	7.68	14.56	1.000
M07A	-125.1168	44.8987	2011-12-13	00:43:35.053	2.26	0.26	0.105
M07A	-125.1168	44.8987	2011-12-13	00:43:36.353	2.27	0.52	0.105
FN18A	-124.7248	46.6998	2011-12-13	00:43:38.682	5.68	8.37	0.962
J53A	-127.9221	47.1642	2011-12-13	00:43:38.695	3.70	4.94	0.732
J43A	-126.1721	46.1378	2011-12-13	00:43:38.959	2.82	3.12	0.188
J44A	-127.0390	46.3230	2011-12-13	00:43:39.470	2.31	1.04	0.053
J33A	-124.5708	45.1066	2011-12-13	00:43:40.249	9.08	8.58	0.992
J49A	-124.4275	46.4378	2011-12-13	00:43:44.298	2.51	2.55	0.170
J51A	-126.1641	46.7970	2011-12-13	00:43:45.545	2.56	1.92	0.197
J61A	-128.1972	47.8725	2011-12-13	00:43:46.483	2.44	1.04	0.061
J36A	-127.1225	45.6855	2011-12-13	00:43:47.797	3.02	3.12	0.210
J61A	-128.1972	47.8725	2011-12-13	00:43:48.043	2.58	1.82	0.102
J31A	-129.6727	45.5531	2011-12-13	00:43:48.820	2.44	1.56	0.116
J53A	-127.9221	47.1642	2011-12-13	00:43:49.355	2.37	1.04	0.089
J51A	-126.1641	46.7970	2011-12-13	00:43:51.577	2.36	0.88	0.119
J51A	-126.1641	46.7970	2011-12-13	00:43:52.617	2.25	0.68	0.114
J57A	-124.4505	47.0801	2011-12-13	00:43:53.249	5.14	7.28	0.962
J46A	-128.7883	46.6639	2011-12-13	00:43:58.707	2.38	1.04	0.050
J43A	-126.1721	46.1378	2011-12-13	00:44:00.279	2.72	2.34	0.148
M07A	-125.1168	44.8987	2011-12-13	00:44:00.793	7.74	7.80	0.933
J54A	-128.8116	47.3358	2011-12-13	00:44:05.461	3.62	5.72	0.596
J38A	-128.8531	46.0395	2011-12-13	00:44:05.980	2.74	2.86	0.232
M07A	-125.1168	44.8987	2011-12-13	00:44:11.193	2.57	1.82	0.121
J35A	-126.2668	45.4989	2011-12-13	00:44:11.442	3.27	3.64	0.325
M08A	-124.8953	44.1187	2011-12-13	00:44:11.451	2.50	1.82	0.000
J28A	-127.1564	45.0636	2011-12-13	00:44:12.758	5.16	6.76	0.881
J54A	-128.8116	47.3358	2011-12-13	00:44:14.041	3.11	3.12	0.320
NC89	-126.8488	48.6705	2011-12-13	00:44:15.349	3.29	2.86	0.247
J43A	-126.1721	46.1378	2011-12-13	00:44:17.959	2.72	2.08	0.146
FN16A	-125.5161	46.7996	2011-12-13	00:44:19.038	2.28	0.68	0.055
J30A	-128.9069	45.4242	2011-12-13	00:44:19.242	3.78	9.62	0.574
M07A	-125.1168	44.8987	2011-12-13	00:44:19.513	3.91	3.12	0.431
J23A	-129.6825	44.8440	2011-12-13	00:44:21.592	3.76	4.42	0.604
J45A	-127.9049	46.5209	2011-12-13	00:44:21.599	2.72	2.60	0.214
J29A	-128.0084	45.1757	2011-12-13	00:44:25.480	6.41	7.54	0.995
J61A	-128.1972	47.8725	2011-12-13	00:44:25.743	3.01	4.94	0.276
J36A	-127.1225	45.6855	2011-12-13	00:44:26.537	3.72	5.72	0.522
J37A	-127.9853	45.8642	2011-12-13	00:44:28.080	6.12	7.80	0.994
KEMF	-129.0988	47.9737	2011-12-13	00:44:28.869	2.52	2.60	0.057
J39A	-129.6441	46.1760	2011-12-13	00:44:31.202	2.49	2.08	0.145
J23A	-129.6825	44.8440	2011-12-13	00:44:31.472	2.20	0.26	0.070
J33A	-124.5708	45.1066	2011-12-13	00:44:31.989	8.61	7.28	0.992
[truncated: 182,200 more rows]
